# Supplementary material for: The force required to remove tubulin from the microtubule lattice by pulling on its α-tubulin C-terminal tail
Source: Nat Commun. 2022 Jun 25;13:3651. doi: 10.1038/s41467-022-31069-x (PMC9233703; doi:10.1038/s41467-022-31069-x)
Supplement: Supplementary file 7 — Source data [file 41467_2022_31069_MOESM7_ESM.xlsx]

## Sheet: Figure 3a
MT-pulling trace (Fig.3a)	Time (ms)	Extension (nm)	Force (pN)
	25000	1441.29	1.09846
	25001	1438.59	1.38271
	25002	1444.31	1.51318
	25003	1442.08	0.841915
	25004	1445.06	1.09937
	25005	1444.33	1.38666
	25006	1441.44	1.16563
	25007	1440.88	1.28377
	25008	1439.46	0.920601
	25009	1445.84	1.16084
	25010	1440.63	1.1366
	25011	1442.39	0.989534
	25012	1445.18	1.0319
	25013	1445.1	0.990189
	25014	1443.7	1.20447
	25015	1449.56	1.19017
	25016	1450.75	1.22995
	25017	1447.13	1.00699
	25018	1445.8	1.05011
	25019	1445.56	0.866254
	25020	1446	0.904584
	25021	1444.29	1.33432
	25022	1448.77	1.18196
	25023	1445.13	1.32906
	25024	1445.04	0.926622
	25025	1449.71	0.808346
	25026	1445.79	0.777092
	25027	1453.15	1.07169
	25028	1451.89	1.39972
	25029	1448.99	1.15498
	25030	1450.88	0.962902
	25031	1453.86	1.32449
	25032	1446.56	1.38596
	25033	1452.97	1.24912
	25034	1448.07	0.669158
	25035	1454.16	1.18394
	25036	1454.2	0.965033
	25037	1453.91	1.25852
	25038	1456.93	1.21931
	25039	1452.15	0.857703
	25040	1453.1	0.705357
	25041	1451.19	1.21948
	25042	1454.57	0.655315
	25043	1454.76	0.923915
	25044	1458.12	1.08448
	25045	1452.93	0.998811
	25046	1457.2	1.23695
	25047	1453.06	1.23159
	25048	1457.52	0.719705
	25049	1456.84	0.909701
	25050	1454.65	1.01635
	25051	1450.97	1.10063
	25052	1460.29	1.20232
	25053	1462.43	1.24247
	25054	1459.84	1.1239
	25055	1460.7	1.1654
	25056	1455.71	1.14275
	25057	1459.76	1.09119
	25058	1458.41	1.15383
	25059	1460.11	1.35833
	25060	1456.44	1.03179
	25061	1462.96	1.15709
	25062	1464.09	0.944982
	25063	1455.72	0.899842
	25064	1462.41	1.24442
	25065	1460.1	0.647872
	25066	1463.29	0.978216
	25067	1469.43	1.42328
	25068	1467.62	1.32374
	25069	1463.75	1.0856
	25070	1460.99	1.03542
	25071	1464.3	0.762518
	25072	1463.12	0.825366
	25073	1464.65	1.16763
	25074	1467.5	1.10653
	25075	1462.59	1.07709
	25076	1460.28	1.04504
	25077	1465.25	0.991565
	25078	1460.21	1.09804
	25079	1462.6	1.1202
	25080	1466.76	1.47908
	25081	1464.64	0.994434
	25082	1466.73	0.955219
	25083	1465.62	1.21893
	25084	1467.85	1.09443
	25085	1466.67	1.06023
	25086	1462.24	0.889123
	25087	1468.18	0.999632
	25088	1465.26	0.893573
	25089	1468.25	1.02323
	25090	1465.88	0.681495
	25091	1468.87	1.13892
	25092	1468.29	1.11716
	25093	1469.65	1.33254
	25094	1472.31	1.33424
	25095	1473.47	1.59674
	25096	1469.29	0.70016
	25097	1467.33	0.715918
	25098	1474.96	1.13146
	25099	1470.98	0.688514
	25100	1470.95	0.999029
	25101	1468.26	1.01552
	25102	1474.51	1.27787
	25103	1473.74	0.970117
	25104	1472.55	0.733736
	25105	1473.58	0.86836
	25106	1475.02	0.988516
	25107	1470.59	1.04682
	25108	1475.74	0.980748
	25109	1477.87	1.14871
	25110	1474.89	1.09853
	25111	1478.1	0.84645
	25112	1472.8	1.11673
	25113	1475.58	0.826511
	25114	1478.7	1.24527
	25115	1474.15	0.860496
	25116	1476.61	0.988653
	25117	1480.18	0.971598
	25118	1475.6	1.39498
	25119	1479.47	1.08552
	25120	1480.37	1.38091
	25121	1476.81	1.13773
	25122	1478.89	0.888385
	25123	1476.89	1.09715
	25124	1477.88	1.0374
	25125	1479.69	1.06512
	25126	1480.99	0.920987
	25127	1480.6	1.01633
	25128	1481.58	0.932935
	25129	1480.14	0.879454
	25130	1474.32	0.806887
	25131	1480.4	0.964138
	25132	1479.31	0.839987
	25133	1482.87	1.08516
	25134	1485.55	0.853535
	25135	1478.8	0.79152
	25136	1479.17	0.603443
	25137	1479.64	0.669188
	25138	1482.61	0.824714
	25139	1484.68	1.31877
	25140	1483.91	1.19799
	25141	1479.89	1.05376
	25142	1484.98	0.943979
	25143	1490.04	1.12097
	25144	1483.05	0.715922
	25145	1483.08	0.597829
	25146	1485.62	1.0236
	25147	1481.58	0.921373
	25148	1483.68	0.996237
	25149	1487.13	0.845703
	25150	1487.36	1.24487
	25151	1485.78	1.11737
	25152	1488.61	0.98009
	25153	1485.52	0.712879
	25154	1489.62	1.15908
	25155	1489.33	0.972983
	25156	1490.08	1.04744
	25157	1492.74	1.51978
	25158	1487.46	1.0368
	25159	1485.32	0.995019
	25160	1492.45	1.46816
	25161	1489.86	0.736685
	25162	1493.03	1.42841
	25163	1490.11	0.936534
	25164	1490.42	0.836644
	25165	1492.09	0.806426
	25166	1494.43	0.890703
	25167	1491.89	1.04136
	25168	1487.72	0.662559
	25169	1494.64	1.35948
	25170	1493.93	0.931657
	25171	1489.88	0.972894
	25172	1496.75	0.896388
	25173	1493.6	0.874647
	25174	1491.48	1.42538
	25175	1499.15	1.33078
	25176	1489.98	0.986561
	25177	1491.58	1.36742
	25178	1495.47	1.10859
	25179	1499.04	1.10959
	25180	1495.62	0.927629
	25181	1493.36	1.07095
	25182	1498.82	0.959194
	25183	1499.25	1.33649
	25184	1500.78	1.2807
	25185	1499.27	1.13326
	25186	1497.23	0.758789
	25187	1496.96	0.558936
	25188	1499.64	0.779792
	25189	1498.12	0.977969
	25190	1500.91	1.07764
	25191	1503.13	0.865655
	25192	1498.92	0.737387
	25193	1501.42	1.19009
	25194	1504.56	1.29234
	25195	1499.88	1.04487
	25196	1504.95	1.24414
	25197	1501.28	0.745145
	25198	1497.74	0.741402
	25199	1504.01	0.885039
	25200	1496.73	1.15241
	25201	1501.66	0.761413
	25202	1499.37	0.566638
	25203	1501.24	1.28554
	25204	1507.44	1.2093
	25205	1501.46	0.871891
	25206	1502.64	0.643746
	25207	1505.82	1.34314
	25208	1504.1	0.684201
	25209	1507.64	1.15451
	25210	1503.8	0.915365
	25211	1502.39	0.965341
	25212	1505.15	1.16797
	25213	1511.42	1.35281
	25214	1509.38	0.959067
	25215	1506.31	0.855199
	25216	1507.7	1.12992
	25217	1511.25	1.08977
	25218	1510.15	0.902292
	25219	1503.62	1.30242
	25220	1508.78	0.96238
	25221	1508.65	0.920982
	25222	1512.8	1.28564
	25223	1511.24	1.09477
	25224	1511.93	1.40233
	25225	1513.44	0.973436
	25226	1506.89	0.727038
	25227	1510.46	0.497123
	25228	1513.61	0.987314
	25229	1509.82	0.828634
	25230	1512.87	0.697906
	25231	1511.89	0.845685
	25232	1510.4	0.844412
	25233	1511.03	0.442704
	25234	1510.75	0.959257
	25235	1513.52	0.976353
	25236	1514.73	0.96799
	25237	1513.35	0.587637
	25238	1514.3	0.936969
	25239	1509.32	0.824084
	25240	1513.63	0.804707
	25241	1514.63	1.05326
	25242	1511.27	0.868622
	25243	1514.61	1.13469
	25244	1512.5	0.748853
	25245	1513.92	1.28576
	25246	1511.13	1.09775
	25247	1516.37	0.81629
	25248	1517.03	1.1477
	25249	1516.97	1.18637
	25250	1518.24	1.09462
	25251	1516.59	0.956337
	25252	1514.57	0.866915
	25253	1519.7	1.24824
	25254	1519.09	0.739128
	25255	1515.18	0.723228
	25256	1516.71	0.475975
	25257	1525.38	1.02295
	25258	1518.18	0.968495
	25259	1516.25	1.18343
	25260	1522.65	1.27689
	25261	1519.89	0.602595
	25262	1518.75	0.863047
	25263	1520.44	0.819898
	25264	1520.02	1.31093
	25265	1517.63	0.777459
	25266	1522.96	0.903228
	25267	1518.32	1.11217
	25268	1524.54	0.777158
	25269	1524.44	0.917679
	25270	1524.17	0.988025
	25271	1522.97	0.933014
	25272	1524.16	0.841217
	25273	1525.48	0.863473
	25274	1525.24	0.915368
	25275	1527.78	1.0742
	25276	1528.43	0.899031
	25277	1524.81	0.78115
	25278	1528.67	0.82605
	25279	1525.18	1.01372
	25280	1528.49	0.728252
	25281	1526.65	0.969309
	25282	1524.99	1.24933
	25283	1528.04	0.892877
	25284	1528.9	0.741719
	25285	1525.98	0.809377
	25286	1526.48	1.2652
	25287	1525.6	1.02871
	25288	1526.38	0.80284
	25289	1528.65	1.13672
	25290	1526.91	1.20464
	25291	1532.03	1.09796
	25292	1530.58	0.652816
	25293	1532.3	1.19659
	25294	1532.05	1.11148
	25295	1531	1.01794
	25296	1532.37	0.942639
	25297	1530.68	0.558551
	25298	1528.39	0.703189
	25299	1533.95	0.820422
	25300	1533.59	0.723601
	25301	1535.07	0.87051
	25302	1535.03	0.898498
	25303	1531.33	1.09226
	25304	1527.29	0.849741
	25305	1533.79	1.07751
	25306	1537.85	0.893972
	25307	1534.02	0.521463
	25308	1534.41	0.460756
	25309	1529.97	0.86735
	25310	1533.24	0.718534
	25311	1537.4	1.19353
	25312	1535.47	0.905836
	25313	1532.35	1.0358
	25314	1535.05	0.731678
	25315	1535.23	0.523664
	25316	1537.89	1.22181
	25317	1538.93	0.802216
	25318	1539.81	0.719444
	25319	1541.22	1.30536
	25320	1536.97	0.97395
	25321	1540.91	1.25775
	25322	1537.23	0.883391
	25323	1539.71	0.878717
	25324	1542.02	1.19809
	25325	1537.87	1.04529
	25326	1539.34	0.682993
	25327	1541.23	0.997122
	25328	1539.98	0.412611
	25329	1542.26	0.922813
	25330	1540.38	0.486215
	25331	1545.67	0.968125
	25332	1538.47	0.812778
	25333	1540.32	0.999417
	25334	1544.08	0.817259
	25335	1542.22	0.862693
	25336	1542.19	1.02223
	25337	1545.83	0.75163
	25338	1540.42	1.15586
	25339	1544.59	0.797667
	25340	1546.13	0.804438
	25341	1542.21	0.677187
	25342	1545.48	1.2029
	25343	1546.07	1.086
	25344	1544.23	0.929062
	25345	1541.67	0.620798
	25346	1541.42	0.584335
	25347	1542.74	0.532444
	25348	1549.31	0.987778
	25349	1546.39	0.848617
	25350	1549.81	1.09951
	25351	1548.41	0.745068
	25352	1545.05	0.985383
	25353	1550.23	1.07181
	25354	1546.3	1.43013
	25355	1545.33	0.720432
	25356	1547.72	0.64636
	25357	1547.12	0.766788
	25358	1548.49	0.600536
	25359	1549.63	1.27351
	25360	1549.18	0.829742
	25361	1550.76	0.706646
	25362	1551.48	1.25872
	25363	1551.18	1.1218
	25364	1551.54	1.04482
	25365	1547.99	0.857015
	25366	1555.31	0.793864
	25367	1553.99	0.918268
	25368	1552.94	0.752306
	25369	1550.41	0.646413
	25370	1549.47	0.884063
	25371	1554.52	0.985755
	25372	1553.83	1.15824
	25373	1555.55	0.673384
	25374	1554.01	0.635109
	25375	1552.42	0.908748
	25376	1553.26	0.844973
	25377	1555.93	0.755881
	25378	1556.95	1.0553
	25379	1551.49	0.637408
	25380	1554.25	0.849405
	25381	1557.82	1.12027
	25382	1560.13	0.555849
	25383	1557.49	0.846687
	25384	1549.26	1.00353
	25385	1557.42	0.771062
	25386	1558.19	0.653067
	25387	1557.89	0.671209
	25388	1557.68	0.69453
	25389	1557.83	0.809628
	25390	1557.47	0.756106
	25391	1557.53	0.480036
	25392	1558.83	0.482353
	25393	1554.59	0.908251
	25394	1562.9	0.920693
	25395	1564.1	1.41037
	25396	1558.14	0.631153
	25397	1558.76	0.619356
	25398	1563.72	1.19236
	25399	1560.04	0.659102
	25400	1563.75	0.735076
	25401	1566.11	0.983274
	25402	1562.51	0.70177
	25403	1563.24	0.640831
	25404	1568.4	1.11351
	25405	1561.84	0.809156
	25406	1558.04	0.662183
	25407	1563.18	0.36401
	25408	1565.4	0.872218
	25409	1566.64	1.11437
	25410	1562.18	0.668606
	25411	1561.54	0.446577
	25412	1568.77	1.04221
	25413	1566.36	1.05466
	25414	1565.33	0.471331
	25415	1568.87	1.12009
	25416	1567.51	0.798074
	25417	1570.5	0.922186
	25418	1570.69	0.840553
	25419	1568.54	1.10125
	25420	1568.82	0.881761
	25421	1570.18	0.783004
	25422	1570.93	1.10949
	25423	1566.34	0.814942
	25424	1567.53	0.683099
	25425	1567.83	0.698545
	25426	1569.49	0.587796
	25427	1567.99	0.738582
	25428	1565.69	0.531241
	25429	1567.99	0.776921
	25430	1572.82	0.924419
	25431	1567.92	0.958485
	25432	1570.68	0.645411
	25433	1569.25	1.14007
	25434	1572.62	0.752131
	25435	1572.18	0.780408
	25436	1574.43	0.826513
	25437	1569.63	0.844011
	25438	1575.74	0.789697
	25439	1580.03	1.13516
	25440	1571.15	0.40973
	25441	1569.8	1.16388
	25442	1573.04	0.810955
	25443	1576.91	0.784578
	25444	1578.6	0.943925
	25445	1575.57	0.881256
	25446	1572.26	0.581607
	25447	1581.15	0.917407
	25448	1574.51	0.878525
	25449	1576.33	0.558273
	25450	1578.49	0.744461
	25451	1575.43	0.651451
	25452	1579.06	1.31224
	25453	1582.11	0.671481
	25454	1574.29	0.564954
	25455	1576.81	0.693322
	25456	1578.98	0.338019
	25457	1578.13	0.420806
	25458	1580.42	0.771468
	25459	1575.3	0.892715
	25460	1579.49	0.698698
	25461	1581.2	0.697808
	25462	1579.66	0.962674
	25463	1583.82	0.929298
	25464	1585.75	1.19652
	25465	1580.52	0.908593
	25466	1579.93	0.420423
	25467	1582.3	0.980822
	25468	1574.22	0.959183
	25469	1580.13	0.945781
	25470	1584.13	1.02495
	25471	1586.29	0.902329
	25472	1581.28	0.535663
	25473	1582.35	0.534259
	25474	1583.74	1.00375
	25475	1586.34	0.794638
	25476	1585.92	0.858835
	25477	1584.48	0.952655
	25478	1582.43	0.770562
	25479	1585.61	0.45241
	25480	1580.89	1.28462
	25481	1583.67	0.692064
	25482	1589.16	0.836072
	25483	1589.33	0.700971
	25484	1590	0.946013
	25485	1586.69	0.516325
	25486	1585.15	0.962811
	25487	1589.95	1.20085
	25488	1590.81	0.804463
	25489	1587.11	0.818379
	25490	1588.46	0.641283
	25491	1587.51	0.699742
	25492	1591.47	0.598108
	25493	1587	0.736546
	25494	1589.59	0.570025
	25495	1587.13	0.581808
	25496	1590.8	0.664728
	25497	1592.34	0.950777
	25498	1594.57	0.792401
	25499	1592.18	0.763311
	25500	1589.93	0.65467
	25501	1595.39	0.90059
	25502	1589.89	0.877431
	25503	1591.67	0.719329
	25504	1592.51	0.38651
	25505	1596.22	0.662998
	25506	1595.71	1.00617
	25507	1591.25	0.597706
	25508	1591.94	1.06446
	25509	1599.56	0.952689
	25510	1598.05	1.00017
	25511	1598.56	0.86947
	25512	1594.53	0.548445
	25513	1594.3	1.0667
	25514	1595.46	0.513174
	25515	1597.82	0.641323
	25516	1599.83	1.02387
	25517	1593.83	0.460503
	25518	1595.83	0.713381
	25519	1597.74	0.614833
	25520	1600.81	0.94239
	25521	1599.46	0.801559
	25522	1602.61	0.874227
	25523	1602.57	0.964504
	25524	1597.72	0.973118
	25525	1599.18	0.875846
	25526	1603.27	0.844248
	25527	1601.64	0.580064
	25528	1598.81	0.601273
	25529	1601.95	0.721043
	25530	1600.54	0.625256
	25531	1601.57	0.595591
	25532	1596.41	0.820522
	25533	1601.81	0.775043
	25534	1603.61	0.558639
	25535	1606.31	0.913878
	25536	1606.49	0.759144
	25537	1596.8	0.720167
	25538	1603.96	0.741319
	25539	1601.44	0.800078
	25540	1608.46	1.0233
	25541	1606.06	0.668363
	25542	1606.02	0.811394
	25543	1602.96	0.565648
	25544	1601.7	0.663806
	25545	1604.71	0.844426
	25546	1600.93	0.746732
	25547	1605.16	0.838793
	25548	1610.24	1.05844
	25549	1606.89	1.14972
	25550	1605.04	0.665125
	25551	1609.56	0.830278
	25552	1606.83	0.593152
	25553	1612.8	1.09187
	25554	1608.95	0.552742
	25555	1602.28	0.74955
	25556	1607	0.439455
	25557	1609.44	1.01874
	25558	1611.51	0.879581
	25559	1611.58	0.550134
	25560	1612.21	0.659059
	25561	1609.42	0.582179
	25562	1609.27	0.611169
	25563	1610.16	0.267766
	25564	1613.81	0.838026
	25565	1609.28	0.450574
	25566	1615.02	1.01892
	25567	1611.33	0.490996
	25568	1608.8	0.753802
	25569	1616.64	0.803478
	25570	1612.85	0.561321
	25571	1613.15	1.21751
	25572	1607.27	1.04059
	25573	1614.56	0.479797
	25574	1613.76	0.966589
	25575	1611.3	0.563849
	25576	1615.18	0.453001
	25577	1613.32	0.650516
	25578	1615.18	0.891917
	25579	1620.55	1.13311
	25580	1612.85	0.809825
	25581	1618.6	0.834909
	25582	1615.59	0.811411
	25583	1619.76	0.817009
	25584	1617.31	0.715859
	25585	1615.9	0.419994
	25586	1618.46	0.578116
	25587	1617.14	0.816883
	25588	1615.95	0.979351
	25589	1614.1	0.594806
	25590	1615.99	0.626434
	25591	1614.76	0.872317
	25592	1618.31	0.893305
	25593	1615.54	0.500844
	25594	1622.16	0.5908
	25595	1619.25	0.619928
	25596	1623.87	0.483854
	25597	1620.2	0.875489
	25598	1622.75	0.582135
	25599	1621.34	0.768052
	25600	1624.32	0.574196
	25601	1625.44	0.658317
	25602	1623.18	0.313452
	25603	1622.25	0.40154
	25604	1621.4	0.821403
	25605	1625.72	0.581353
	25606	1621.01	0.321836
	25607	1622.43	0.50637
	25608	1623.6	0.569717
	25609	1622.91	0.716469
	25610	1621.25	0.888875
	25611	1628.07	0.668992
	25612	1625.49	0.626851
	25613	1628.05	1.10472
	25614	1623.88	0.476193
	25615	1629.35	0.795592
	25616	1624.83	0.517382
	25617	1625.74	0.576551
	25618	1628.58	0.755339
	25619	1625.79	0.379749
	25620	1625.87	0.627895
	25621	1630.34	0.594928
	25622	1626.41	0.621274
	25623	1627.68	0.208735
	25624	1624.26	0.840195
	25625	1622.93	1.03099
	25626	1629.76	0.692229
	25627	1631.63	0.470666
	25628	1632.18	0.549287
	25629	1631.03	0.936417
	25630	1630.43	0.250075
	25631	1631.91	0.79051
	25632	1633.56	1.2014
	25633	1630.74	0.680855
	25634	1633.95	0.888006
	25635	1633.38	0.562449
	25636	1635.3	0.854775
	25637	1632.94	0.632305
	25638	1633.34	0.31513
	25639	1632.4	0.688611
	25640	1636.73	0.639508
	25641	1637.68	0.560006
	25642	1635.29	0.581912
	25643	1631.8	0.393832
	25644	1635.58	0.585102
	25645	1638.67	0.54354
	25646	1641.28	0.966568
	25647	1636.26	0.723316
	25648	1632.26	0.720005
	25649	1638.66	0.493187
	25650	1635.92	0.256588
	25651	1637.3	0.694936
	25652	1636.45	0.431056
	25653	1638.23	0.494439
	25654	1638.05	0.322653
	25655	1635.44	0.61267
	25656	1641.43	0.541387
	25657	1638.64	0.244847
	25658	1641.5	0.781764
	25659	1639.85	0.659364
	25660	1637.88	0.504323
	25661	1637.86	0.780095
	25662	1642.27	0.665223
	25663	1646.63	1.06783
	25664	1643.58	0.643002
	25665	1637.34	0.697263
	25666	1641.66	0.642934
	25667	1649.63	1.00903
	25668	1639.26	0.93721
	25669	1641.75	0.661213
	25670	1643.09	0.685358
	25671	1643.21	0.622727
	25672	1650.53	0.944035
	25673	1644.45	0.238062
	25674	1642.04	0.392696
	25675	1646.63	0.758968
	25676	1646.15	0.477494
	25677	1648.21	0.737867
	25678	1648.39	1.07537
	25679	1643.32	0.910783
	25680	1645.17	0.576463
	25681	1644.85	0.60959
	25682	1644.77	0.857562
	25683	1645.91	0.40218
	25684	1649.28	0.434027
	25685	1648.25	0.720723
	25686	1645.24	0.716404
	25687	1648.38	0.536621
	25688	1646.35	0.321028
	25689	1649.52	0.464706
	25690	1653.07	0.799603
	25691	1650.51	0.595427
	25692	1646.54	1.05084
	25693	1650.57	0.755752
	25694	1645.83	0.545039
	25695	1646.4	0.488569
	25696	1649.01	0.566334
	25697	1655.57	1.02167
	25698	1651.15	0.392557
	25699	1650.47	0.327963
	25700	1654.48	0.923961
	25701	1649.31	0.516093
	25702	1655.5	0.478463
	25703	1654.31	0.39261
	25704	1654.17	0.274007
	25705	1654.93	0.553881
	25706	1654.92	0.753639
	25707	1650.69	0.387956
	25708	1655.56	0.482911
	25709	1655.17	0.447183
	25710	1655.11	0.381485
	25711	1656.46	1.12034
	25712	1653.91	0.60895
	25713	1657.91	0.623836
	25714	1655.32	0.759428
	25715	1659.18	0.881175
	25716	1656.61	0.28745
	25717	1654.49	0.582092
	25718	1657.22	0.137855
	25719	1658.65	0.432185
	25720	1661.18	0.490307
	25721	1658.19	0.170861
	25722	1655.54	0.44271
	25723	1655.87	0.481224
	25724	1658.98	0.430274
	25725	1663.16	0.716231
	25726	1657.37	0.426645
	25727	1658.61	0.355351
	25728	1663.19	0.42585
	25729	1663.64	0.328282
	25730	1662.64	0.170807
	25731	1662.72	0.336646
	25732	1666.08	0.871703
	25733	1661.02	0.482284
	25734	1660.91	0.490021
	25735	1664.59	0.494558
	25736	1660.79	0.364296
	25737	1662.56	0.290803
	25738	1659.85	0.696858
	25739	1663.27	0.58331
	25740	1667.21	0.516526
	25741	1663.87	0.100584
	25742	1662.62	0.502278
	25743	1664.48	0.306861
	25744	1665.05	0.589732
	25745	1670.98	0.882297
	25746	1665.88	0.644612
	25747	1665.88	0.402867
	25748	1668.62	0.564865
	25749	1668.14	0.159897
	25750	1670.07	0.36153
	25751	1667.38	0.203107
	25752	1666.74	0.218312
	25753	1667.73	0.276652
	25754	1669.55	0.430394
	25755	1666.71	0.739134
	25756	1665.55	0.572619
	25757	1671.94	0.36463
	25758	1668.02	0.431283
	25759	1671.32	0.402238
	25760	1673.33	0.372549
	25761	1671.88	0.487697
	25762	1674.15	0.473297
	25763	1670.13	0.715928
	25764	1671.26	0.347662
	25765	1673.7	0.909623
	25766	1673.37	0.564886
	25767	1673.31	0.682064
	25768	1669.4	0.657057
	25769	1673.68	0.426157
	25770	1673.71	0.361481
	25771	1673.88	0.720632
	25772	1675.92	0.831044
	25773	1675.57	0.633428
	25774	1676.75	0.435269
	25775	1675.82	0.259857
	25776	1677.81	0.99813
	25777	1678.28	0.914548
	25778	1675.08	0.414397
	25779	1675.04	0.137146
	25780	1676.5	0.688738
	25781	1675.07	0.573612
	25782	1675.26	0.421973
	25783	1680.96	0.714237
	25784	1679.25	0.392852
	25785	1678.35	0.620468
	25786	1679.15	0.71508
	25787	1681.84	0.468177
	25788	1685.4	1.01405
	25789	1680.82	0.607115
	25790	1677.1	0.546022
	25791	1678.71	0.882927
	25792	1682.57	0.601546
	25793	1677.13	0.377276
	25794	1679.63	0.900528
	25795	1682.5	0.296515
	25796	1686.08	0.687843
	25797	1681.47	0.537715
	25798	1679.66	0.645566
	25799	1680.21	0.340751
	25800	1681.32	0.324973
	25801	1680.68	0.423723
	25802	1681.96	0.2507
	25803	1679.98	0.483272
	25804	1681.46	0.278327
	25805	1682.96	0.514883
	25806	1686.95	0.528445
	25807	1685.34	0.496552
	25808	1684.17	0.50619
	25809	1677.89	0.72419
	25810	1685.55	0.729405
	25811	1686.99	0.306498
	25812	1689.13	0.416543
	25813	1692.75	0.813332
	25814	1690.66	0.622029
	25815	1684.06	0.535766
	25816	1691.29	0.607087
	25817	1691	0.697057
	25818	1687.22	0.548669
	25819	1687.34	0.526527
	25820	1687.77	0.489707
	25821	1689.56	0.427588
	25822	1690.31	0.293447
	25823	1692.02	0.281722
	25824	1692.76	0.538847
	25825	1693.85	0.585196
	25826	1691.47	0.384068
	25827	1690.53	0.49713
	25828	1687.51	0.617565
	25829	1692.92	0.589608
	25830	1690.41	0.301606
	25831	1691.5	0.25104
	25832	1691.78	0.339244
	25833	1691.06	0.557821
	25834	1694.26	0.605932
	25835	1697.86	0.91303
	25836	1694	0.436049
	25837	1695.97	0.540799
	25838	1698.93	1.00177
	25839	1695.86	0.543335
	25840	1691.08	0.726004
	25841	1693.82	0.2767
	25842	1698.1	0.515833
	25843	1698.2	0.42526
	25844	1696.7	0.245993
	25845	1697.5	0.488801
	25846	1693.65	0.350399
	25847	1695.62	0.369095
	25848	1695.99	0.495784
	25849	1695.6	0.407427
	25850	1695.63	0.405052
	25851	1698.44	0.38932
	25852	1697.01	0.609307
	25853	1698.86	0.410179
	25854	1699.84	0.163198
	25855	1700.35	0.386846
	25856	1700.07	0.540424
	25857	1699.83	0.61532
	25858	1704.68	1.13444
	25859	1701.46	0.44477
	25860	1701.38	0.673944
	25861	1701.78	0.0727495
	25862	1701.21	0.379878
	25863	1703.63	0.842426
	25864	1700.46	0.146148
	25865	1701.87	0.433742
	25866	1705.06	0.477808
	25867	1704.13	0.346653
	25868	1705.01	0.771818
	25869	1708.58	0.732991
	25870	1705.31	0.156853
	25871	1703.1	0.549725
	25872	1705.4	0.444529
	25873	1707.34	0.272806
	25874	1703.92	0.342486
	25875	1703.52	0.589614
	25876	1707.9	0.405463
	25877	1708.61	0.548815
	25878	1710.57	0.662954
	25879	1707.5	0.308223
	25880	1708.33	0.248331
	25881	1706.88	0.51773
	25882	1702.88	0.710588
	25883	1708.38	0.380792
	25884	1709.16	0.769836
	25885	1706.95	0.504517
	25886	1706.74	0.394693
	25887	1713.47	0.599513
	25888	1712.09	0.585683
	25889	1715.59	0.792722
	25890	1711.97	0.530948
	25891	1709.57	0.364081
	25892	1708.3	0.376324
	25893	1710.31	0.626312
	25894	1711.55	0.861938
	25895	1713.09	0.496366
	25896	1717.91	0.828504
	25897	1710.96	0.40519
	25898	1714.19	0.542441
	25899	1715.51	0.675623
	25900	1718.57	0.684695
	25901	1713.88	0.393035
	25902	1718.66	0.61629
	25903	1713.65	0.664955
	25904	1710.38	0.815356
	25905	1715.72	0.683114
	25906	1713.81	0.342135
	25907	1719.35	0.621186
	25908	1714.64	0.341274
	25909	1718.16	0.311901
	25910	1714.27	0.771295
	25911	1717.61	0.544394
	25912	1722.45	1.1083
	25913	1715.53	0.817461
	25914	1717.3	0.517664
	25915	1718.57	0.635854
	25916	1720.11	0.758484
	25917	1719.51	0.714411
	25918	1721.53	0.649853
	25919	1725.25	0.912998
	25920	1719.52	0.727972
	25921	1720.31	0.472823
	25922	1722.07	0.693079
	25923	1723.12	0.796074
	25924	1722.7	1.13218
	25925	1716.65	0.595612
	25926	1725.36	0.674346
	25927	1718.29	0.955205
	25928	1720.6	0.452419
	25929	1721.46	0.270889
	25930	1725.21	0.597707
	25931	1724.22	0.481368
	25932	1723.97	0.478388
	25933	1723.02	0.41698
	25934	1722.86	0.820484
	25935	1726.76	0.429671
	25936	1723.84	0.442331
	25937	1729.17	0.766077
	25938	1725.53	0.265154
	25939	1723.94	0.182747
	25940	1728.04	0.699271
	25941	1724.63	0.632743
	25942	1728.47	0.386556
	25943	1721.76	0.655755
	25944	1726.64	0.315156
	25945	1727.38	0.219638
	25946	1728.13	0.294883
	25947	1728.3	0.521586
	25948	1725.27	0.413885
	25949	1728.85	0.172058
	25950	1727.68	0.261547
	25951	1729.74	0.535958
	25952	1725.26	0.624732
	25953	1730.27	0.320238
	25954	1730.47	0.511854
	25955	1730.97	0.302506
	25956	1733.47	0.910988
	25957	1730.44	0.982084
	25958	1729.46	0.479272
	25959	1732.56	0.370732
	25960	1734.68	0.42892
	25961	1734.33	0.442038
	25962	1732.64	0.559779
	25963	1734.14	0.538718
	25964	1735.2	0.673182
	25965	1732.48	0.836821
	25966	1732.67	0.313195
	25967	1734.57	0.375174
	25968	1734.67	0.419554
	25969	1732.66	0.615934
	25970	1736.25	0.407549
	25971	1734.45	0.551363
	25972	1733.74	0.31566
	25973	1736.7	0.382516
	25974	1735.07	0.664405
	25975	1737.71	0.415509
	25976	1735.04	0.435197
	25977	1732.93	0.53146
	25978	1736.93	0.645082
	25979	1740.03	0.791316
	25980	1738.72	0.227819
	25981	1741	0.395856
	25982	1739.49	0.62581
	25983	1743.92	0.847967
	25984	1738.86	0.134049
	25985	1739.48	0.513575
	25986	1745.06	0.968952
	25987	1739.13	0.414525
	25988	1741.17	0.492588
	25989	1740.29	0.450096
	25990	1740.4	0.793678
	25991	1740.5	0.603049
	25992	1741.77	0.352736
	25993	1740.68	0.586064
	25994	1739.72	0.505883
	25995	1744.05	0.472769
	25996	1738.38	0.36322
	25997	1742	0.459597
	25998	1741.39	0.527059
	25999	1743.21	0.234392
	26000	1742.32	0.19019
	26001	1742.95	0.479322
	26002	1744.14	0.306537
	26003	1741.04	0.420537
	26004	1742.8	0.352669
	26005	1744.19	0.112737
	26006	1747.74	0.407861
	26007	1749.21	1.02367
	26008	1743.66	0.476092
	26009	1749.84	0.602703
	26010	1750.04	0.850417
	26011	1748.5	0.465522
	26012	1748.91	0.533387
	26013	1745.96	0.236296
	26014	1750.03	0.482325
	26015	1745.49	0.231803
	26016	1749.49	0.532436
	26017	1749.63	0.298582
	26018	1750.39	0.682295
	26019	1752.11	0.721269
	26020	1752.54	0.650099
	26021	1753.45	0.513791
	26022	1750.51	0.402564
	26023	1753.51	0.930662
	26024	1748.24	0.709086
	26025	1753.21	0.40875
	26026	1752.33	0.524538
	26027	1751.14	0.612834
	26028	1750.13	0.699754
	26029	1751.16	0.434538
	26030	1751.99	0.20378
	26031	1756.91	0.686709
	26032	1753.61	0.26607
	26033	1754.4	0.278761
	26034	1758.22	0.886979
	26035	1751.16	0.520521
	26036	1752.84	0.301242
	26037	1756.54	0.469525
	26038	1755.78	0.424456
	26039	1756.96	0.532259
	26040	1754.85	0.429562
	26041	1756.9	0.41064
	26042	1758.42	0.782867
	26043	1756.58	0.0830965
	26044	1754.03	0.496043
	26045	1755.17	0.209246
	26046	1755.99	0.532289
	26047	1761.94	0.759347
	26048	1758.89	0.325631
	26049	1757.96	0.437953
	26050	1761.43	0.688779
	26051	1758.01	0.740561
	26052	1759.01	0.505141
	26053	1762.42	0.901495
	26054	1763.21	0.460209
	26055	1759.29	0.587468
	26056	1764.32	0.49128
	26057	1764.84	0.721414
	26058	1763.03	0.752353
	26059	1759.59	0.282538
	26060	1769.73	1.17438
	26061	1763.46	0.44724
	26062	1762.39	0.215014
	26063	1765.88	0.616893
	26064	1761.27	0.434827
	26065	1763.63	0.371547
	26066	1764.93	0.417511
	26067	1766.75	0.617869
	26068	1764.57	0.569561
	26069	1763.14	0.917819
	26070	1767.02	0.45645
	26071	1769.74	0.796309
	26072	1762.83	0.344454
	26073	1767.05	0.456385
	26074	1765.59	0.286937
	26075	1762.16	0.673858
	26076	1768.37	0.828393
	26077	1772.34	1.26086
	26078	1771.75	0.769246
	26079	1768.7	0.504653
	26080	1768.83	0.450947
	26081	1764.47	0.40828
	26082	1765.3	0.3972
	26083	1770.96	0.518997
	26084	1772.03	0.965175
	26085	1770.63	0.353402
	26086	1771.37	0.591084
	26087	1771.62	0.424514
	26088	1774.29	0.760208
	26089	1773.29	0.791102
	26090	1768.78	0.257561
	26091	1767.01	0.52628
	26092	1774.03	0.597065
	26093	1771.92	0.57051
	26094	1775.58	0.847777
	26095	1774.68	0.5047
	26096	1773.09	0.0875478
	26097	1773.89	0.288985
	26098	1774.52	0.219689
	26099	1775.93	0.928637
	26100	1775.96	0.529585
	26101	1773.8	0.188278
	26102	1774.91	0.528587
	26103	1774.35	0.400438
	26104	1773.92	0.796694
	26105	1775.35	0.201642
	26106	1775.47	0.372685
	26107	1779.03	0.460539
	26108	1771.24	0.694008
	26109	1777.6	0.239394
	26110	1777.35	0.463516
	26111	1779.95	0.538647
	26112	1781.35	0.745626
	26113	1776.39	0.493543
	26114	1780.78	0.508534
	26115	1781.57	0.785951
	26116	1777.61	0.616975
	26117	1781.74	0.700402
	26118	1780.91	0.50862
	26119	1781.3	0.57425
	26120	1779.67	0.437351
	26121	1776.89	0.538628
	26122	1781.45	0.461354
	26123	1780.18	0.32812
	26124	1783.46	0.449642
	26125	1784.54	0.519835
	26126	1782.67	0.877313
	26127	1783.79	0.947252
	26128	1784.16	0.847032
	26129	1782.78	0.839827
	26130	1787.73	0.768425
	26131	1782.25	0.504481
	26132	1780.92	0.363828
	26133	1782.72	0.102133
	26134	1783.98	0.0718645
	26135	1780.32	0.764572
	26136	1784.26	0.736921
	26137	1786.49	0.308559
	26138	1788.56	0.33904
	26139	1783.64	0.309501
	26140	1782.55	0.337608
	26141	1783.53	0.557636
	26142	1790.96	0.655828
	26143	1787.48	0.535109
	26144	1790.43	0.832249
	26145	1789.35	0.298876
	26146	1785.12	0.540788
	26147	1788.37	0.550852
	26148	1792.86	0.950436
	26149	1791.6	0.544728
	26150	1791.78	0.727365
	26151	1788.78	0.233495
	26152	1786.18	0.54127
	26153	1788.94	0.423134
	26154	1791.65	0.326284
	26155	1789.16	0.361808
	26156	1791.53	0.586275
	26157	1788.45	0.59462
	26158	1792.02	0.512509
	26159	1794.36	0.329071
	26160	1793.27	0.539501
	26161	1793.72	0.68477
	26162	1791.19	0.421009
	26163	1795.03	0.569016
	26164	1793.48	0.417624
	26165	1793.41	0.378004
	26166	1795.26	0.376745
	26167	1794.48	0.0937465
	26168	1797.02	0.467479
	26169	1794.12	0.365998
	26170	1793.21	0.459016
	26171	1796.94	0.915547
	26172	1797.51	0.458109
	26173	1795.88	0.19368
	26174	1795.41	0.445583
	26175	1796.11	0.85339
	26176	1797.02	0.408108
	26177	1795.07	0.330039
	26178	1794.54	0.457517
	26179	1798.8	0.178965
	26180	1802.4	0.587329
	26181	1800.41	0.481919
	26182	1802.39	0.71154
	26183	1803.15	0.771089
	26184	1801.57	0.300261
	26185	1801.65	0.831928
	26186	1801.01	0.447372
	26187	1800.36	0.371983
	26188	1799.2	0.26937
	26189	1800.83	0.295867
	26190	1802.76	0.72972
	26191	1799.53	0.571662
	26192	1801.81	0.184706
	26193	1800.33	0.402235
	26194	1807.41	0.784967
	26195	1799.65	0.331384
	26196	1803.45	0.111055
	26197	1808.71	0.949521
	26198	1799.9	0.826345
	26199	1805.15	0.581255
	26200	1805.13	0.812783
	26201	1807.78	0.573316
	26202	1802.5	0.741235
	26203	1807.82	0.618433
	26204	1805.32	0.316963
	26205	1809.2	0.64366
	26206	1809.28	0.457456
	26207	1809.75	0.385851
	26208	1807.6	0.388079
	26209	1808.7	0.465376
	26210	1808.1	0.776942
	26211	1810.65	0.616018
	26212	1809.46	0.819767
	26213	1808.54	0.533851
	26214	1813.73	0.885095
	26215	1809.41	0.322824
	26216	1810.08	0.513386
	26217	1805.94	0.568173
	26218	1810.86	0.518006
	26219	1811.32	0.420147
	26220	1812.3	0.45991
	26221	1812.55	0.585941
	26222	1811.55	0.321527
	26223	1818.07	1.23766
	26224	1811.43	0.469004
	26225	1817.35	0.711901
	26226	1813.78	0.508297
	26227	1814	0.930872
	26228	1814.72	0.521809
	26229	1818.07	1.07427
	26230	1814.75	0.787843
	26231	1811.17	0.475584
	26232	1815.43	0.482003
	26233	1817.05	0.67181
	26234	1812.65	0.207338
	26235	1816.04	0.293572
	26236	1817.94	0.343331
	26237	1818.93	0.371942
	26238	1819.08	0.510184
	26239	1818.54	0.451279
	26240	1816.59	0.490392
	26241	1813.88	0.541653
	26242	1816.12	0.140265
	26243	1816.51	0.500113
	26244	1818.06	0.607745
	26245	1816.85	0.311455
	26246	1819.57	0.496369
	26247	1818.57	0.390804
	26248	1818.53	0.30442
	26249	1819.75	0.225956
	26250	1821.15	0.477141
	26251	1822.02	0.586074
	26252	1822.35	0.784322
	26253	1819.68	0.320194
	26254	1821.25	0.388661
	26255	1820.24	0.70616
	26256	1823.84	0.434584
	26257	1818.72	0.451498
	26258	1822.02	0.617269
	26259	1825.84	1.15128
	26260	1824.64	0.559342
	26261	1826.76	0.708134
	26262	1816.07	0.802191
	26263	1822.4	0.208907
	26264	1828.58	0.674544
	26265	1826.97	0.455016
	26266	1822.16	0.249715
	26267	1825.35	0.175147
	26268	1826.38	0.318113
	26269	1830.08	0.815512
	26270	1824.13	0.5362
	26271	1828.82	0.68803
	26272	1826.86	0.395427
	26273	1826.54	0.176444
	26274	1830.23	0.720248
	26275	1825.72	0.520838
	26276	1829.08	0.433915
	26277	1834.01	0.899496
	26278	1827.92	0.26533
	26279	1827.54	0.220135
	26280	1829.23	0.44672
	26281	1825.5	0.4097
	26282	1824.81	0.43809
	26283	1829.65	0.414132
	26284	1831.78	0.487467
	26285	1832.37	0.771352
	26286	1833.32	0.653469
	26287	1831.83	0.382366
	26288	1830.82	0.590194
	26289	1832.37	0.35877
	26290	1832.03	0.438076
	26291	1829.76	0.528484
	26292	1832.18	0.387304
	26293	1833.64	0.536428
	26294	1831.64	0.155866
	26295	1830.84	0.258844
	26296	1834.23	0.601159
	26297	1831.41	0.458836
	26298	1833.94	0.308208
	26299	1836.91	0.352791
	26300	1837.38	0.549707
	26301	1833.23	0.541593
	26302	1834.39	0.271539
	26303	1839.09	0.68064
	26304	1838.94	0.606327
	26305	1836.89	0.479497
	26306	1834.04	0.297322
	26307	1835.14	0.539949
	26308	1838.97	0.474867
	26309	1840.1	0.570485
	26310	1836.59	0.415697
	26311	1837.81	0.188968
	26312	1837.46	0.134665
	26313	1839.38	0.686084
	26314	1839.31	0.484603
	26315	1838.93	0.497518
	26316	1836.55	0.373998
	26317	1839.23	0.683473
	26318	1838.28	0.428774
	26319	1839.27	0.304212
	26320	1840.36	0.0827469
	26321	1836.32	0.653962
	26322	1840.09	0.453589
	26323	1839.62	0.282732
	26324	1843.87	0.403163
	26325	1842.65	0.646006
	26326	1839.37	0.572276
	26327	1840.69	0.354795
	26328	1844.45	0.401461
	26329	1846.7	0.454179
	26330	1844.38	0.503713
	26331	1851.15	0.876748
	26332	1843.52	0.715914
	26333	1846.56	0.224544
	26334	1840.64	0.566512
	26335	1847.78	0.467172
	26336	1845.71	0.488388
	26337	1846.59	0.646941
	26338	1846.94	0.172743
	26339	1844.61	0.365344
	26340	1848.69	0.457667
	26341	1847.71	0.390368
	26342	1850.65	0.345053
	26343	1848.16	0.525884
	26344	1851.17	0.618626
	26345	1850.09	0.62831
	26346	1845.61	0.455714
	26347	1846.14	0.511181
	26348	1848.35	0.438746
	26349	1848.61	0.318029
	26350	1847.21	0.405224
	26351	1851.22	0.412204
	26352	1850.12	0.613313
	26353	1854.99	1.09862
	26354	1849.66	0.550005
	26355	1847.81	0.618386
	26356	1853.4	0.468363
	26357	1851.73	0.490224
	26358	1854.1	0.472169
	26359	1853.68	0.705417
	26360	1855.93	0.505891
	26361	1856.71	0.616768
	26362	1854.13	0.723595
	26363	1854.87	0.221594
	26364	1855.1	0.285075
	26365	1855.74	0.57386
	26366	1856.65	0.383618
	26367	1855.65	0.512241
	26368	1856.44	0.462435
	26369	1858.81	0.504297
	26370	1860.41	0.748818
	26371	1857.94	0.412978
	26372	1858.71	0.833905
	26373	1855.58	0.358953
	26374	1857.62	0.669027
	26375	1860.53	0.703263
	26376	1858.56	0.661113
	26377	1859.52	0.748359
	26378	1859.11	0.448852
	26379	1858.8	0.204067
	26380	1862.46	0.582801
	26381	1860.94	0.695592
	26382	1860.55	0.58818
	26383	1861.39	0.638399
	26384	1863.61	0.500616
	26385	1860.54	0.368308
	26386	1863.19	0.817526
	26387	1861.06	0.272979
	26388	1862.55	0.495459
	26389	1866.46	1.25327
	26390	1859.75	0.395616
	26391	1861.03	0.431877
	26392	1864.68	0.37519
	26393	1864.6	0.675927
	26394	1861.94	0.593001
	26395	1860.07	0.534405
	26396	1867.4	0.677773
	26397	1869	0.669553
	26398	1865.3	0.476637
	26399	1866.94	0.742507
	26400	1863.23	0.493453
	26401	1867.76	0.564494
	26402	1867.69	0.724262
	26403	1865.27	0.429746
	26404	1865.45	0.560726
	26405	1867.1	0.232852
	26406	1861.43	0.671859
	26407	1864.11	0.593426
	26408	1870.2	0.485552
	26409	1868.38	0.401356
	26410	1870.17	0.508293
	26411	1873.67	0.973024
	26412	1869.49	0.728129
	26413	1872.19	0.804663
	26414	1866.23	0.591258
	26415	1872.17	0.447391
	26416	1875.04	1.01466
	26417	1872.33	0.705675
	26418	1875.84	0.736957
	26419	1871.9	0.266128
	26420	1869.66	0.239833
	26421	1870.28	0.239136
	26422	1871.53	0.120535
	26423	1874.56	0.691497
	26424	1878.55	0.741639
	26425	1876.29	0.966998
	26426	1877.78	0.640611
	26427	1876.16	0.670882
	26428	1874.37	0.524996
	26429	1874.37	0.265746
	26430	1872.18	0.472103
	26431	1877.25	0.800561
	26432	1876.42	0.553148
	26433	1874.99	0.558672
	26434	1877.73	0.554305
	26435	1879.94	0.845809
	26436	1877.74	0.264058
	26437	1875.97	0.214736
	26438	1878.91	0.767795
	26439	1879.39	0.885575
	26440	1883.78	1.006
	26441	1875.71	0.246694
	26442	1878.22	0.433435
	26443	1876.52	0.546346
	26444	1876.92	0.519353
	26445	1881.31	0.696145
	26446	1879.77	0.242777
	26447	1880.38	0.0559682
	26448	1877.8	0.268895
	26449	1884.38	0.696044
	26450	1882.7	0.623105
	26451	1880.99	0.578959
	26452	1881.79	0.79659
	26453	1884.77	0.745886
	26454	1882.59	0.389455
	26455	1883.91	0.397388
	26456	1882.2	0.700761
	26457	1883.48	0.393243
	26458	1880.86	0.42421
	26459	1884.38	0.526413
	26460	1880.56	0.444351
	26461	1886.3	0.702242
	26462	1886.02	0.371303
	26463	1881.54	0.606557
	26464	1886.74	0.796454
	26465	1881.5	0.732554
	26466	1884.32	0.143503
	26467	1883.4	0.513308
	26468	1889.22	0.804695
	26469	1887.23	0.436739
	26470	1889.64	0.781185
	26471	1887.81	0.436436
	26472	1888.2	0.473555
	26473	1891.51	0.414006
	26474	1888.17	0.310695
	26475	1889.63	0.544941
	26476	1889.46	0.852286
	26477	1887.53	0.157526
	26478	1891.09	0.537267
	26479	1888.29	0.264101
	26480	1893.45	0.604071
	26481	1890.66	0.42089
	26482	1891.63	0.281166
	26483	1890.8	0.40434
	26484	1894.16	0.539295
	26485	1895.27	0.943929
	26486	1890.44	0.301019
	26487	1892.02	0.900844
	26488	1892.98	0.560839
	26489	1892.32	0.274101
	26490	1891.24	0.327663
	26491	1897.23	0.532599
	26492	1893	0.42362
	26493	1891.24	0.613508
	26494	1893.71	0.494689
	26495	1892.77	0.747833
	26496	1896.02	0.674335
	26497	1896.48	0.435966
	26498	1896.5	0.60958
	26499	1895.84	0.478648
	26500	1897.05	0.622997
	26501	1896.32	0.505692
	26502	1900.13	0.517208
	26503	1899.8	0.711158
	26504	1898.65	0.402313
	26505	1900.45	0.791845
	26506	1898.76	0.676118
	26507	1897.9	0.599469
	26508	1898.74	0.458474
	26509	1901.07	0.827682
	26510	1902.21	0.341597
	26511	1897.98	0.697244
	26512	1898.24	0.460812
	26513	1900.24	0.525741
	26514	1898.24	0.729745
	26515	1896.65	0.450651
	26516	1901.46	0.652904
	26517	1903.95	0.444168
	26518	1902.04	0.683007
	26519	1896.7	1.01121
	26520	1902.08	0.675379
	26521	1902.39	0.425492
	26522	1899.12	0.76725
	26523	1898.46	0.70909
	26524	1901.25	0.687189
	26525	1903.26	0.221258
	26526	1904.07	0.391629
	26527	1902.57	0.432501
	26528	1902.18	0.704186
	26529	1905.12	0.607956
	26530	1905.23	0.282177
	26531	1909.41	0.684941
	26532	1904.83	0.556411
	26533	1908.1	0.495142
	26534	1906.72	0.780122
	26535	1903.43	0.39209
	26536	1906.43	0.608407
	26537	1910.95	0.703409
	26538	1909.66	0.228206
	26539	1907.67	0.378378
	26540	1907.37	0.604764
	26541	1909.59	0.569586
	26542	1914.91	0.927896
	26543	1906.89	0.296347
	26544	1907.28	0.431275
	26545	1909.86	0.447531
	26546	1905.96	0.564922
	26547	1910	0.590206
	26548	1911.28	0.627968
	26549	1911.62	0.278885
	26550	1906	0.715097
	26551	1910.2	0.240292
	26552	1909.65	0.502544
	26553	1912.38	0.571505
	26554	1914.16	0.185208
	26555	1912.37	0.53608
	26556	1912.69	0.532841
	26557	1912.02	0.430427
	26558	1912.98	0.375441
	26559	1918.07	0.711873
	26560	1916.21	0.557491
	26561	1912.04	0.624191
	26562	1915.46	0.495107
	26563	1914.79	0.836758
	26564	1916.79	0.132656
	26565	1917.29	0.39115
	26566	1915.25	0.377299
	26567	1917.72	0.409803
	26568	1917.07	0.678943
	26569	1918.25	0.811722
	26570	1921.77	1.19213
	26571	1917.63	0.389947
	26572	1917.57	0.661791
	26573	1921.7	0.601343
	26574	1917.1	0.485428
	26575	1920.89	0.256913
	26576	1920.07	0.797552
	26577	1916.92	0.486648
	26578	1920.22	0.622986
	26579	1920.18	0.709106
	26580	1923.01	0.584709
	26581	1921.69	0.853185
	26582	1920.52	0.514986
	26583	1920.06	0.367123
	26584	1919.49	0.676079
	26585	1921.19	0.516829
	26586	1921.63	0.747051
	26587	1926.84	0.776194
	26588	1920.96	0.645993
	26589	1920.6	0.579536
	26590	1924.84	0.446098
	26591	1920.69	0.401104
	26592	1925.32	0.938489
	26593	1924.96	0.47514
	26594	1929.64	0.640322
	26595	1925.19	0.931253
	26596	1922.33	0.38632
	26597	1925.6	0.72458
	26598	1926.16	0.505097
	26599	1926.76	0.570909
	26600	1924.13	0.501627
	26601	1923.56	0.920054
	26602	1928.28	0.881415
	26603	1929.94	0.516886
	26604	1926.02	0.422388
	26605	1928.81	0.376062
	26606	1927.15	0.296878
	26607	1927.13	0.769061
	26608	1930.21	1.12372
	26609	1925.7	0.483419
	26610	1926.77	0.616337
	26611	1930.58	0.288513
	26612	1930.63	0.30423
	26613	1930.59	0.427786
	26614	1928.69	0.27648
	26615	1926.99	0.891615
	26616	1932.23	0.273101
	26617	1932.12	0.16758
	26618	1932.69	0.529831
	26619	1935.5	0.620795
	26620	1931.9	0.716684
	26621	1936.65	0.925995
	26622	1933.34	0.670624
	26623	1933.3	0.568864
	26624	1933.08	0.684299
	26625	1936.46	0.676123
	26626	1934.45	0.572971
	26627	1933.12	0.63626
	26628	1935.75	0.497152
	26629	1936.94	0.463049
	26630	1940.47	0.825105
	26631	1934.71	0.686475
	26632	1936.84	0.657683
	26633	1942.01	0.967285
	26634	1937.92	0.697555
	26635	1935.06	0.293882
	26636	1937.36	0.279704
	26637	1938.9	0.808232
	26638	1939.83	0.419534
	26639	1936.06	0.445816
	26640	1937.19	0.420249
	26641	1940.84	0.497609
	26642	1937.61	0.418493
	26643	1938.07	0.897837
	26644	1942.52	0.507673
	26645	1941.54	0.700475
	26646	1941.26	0.107306
	26647	1943.01	0.636218
	26648	1941.98	0.301986
	26649	1942.42	0.616819
	26650	1941.39	0.839483
	26651	1943.87	0.246982
	26652	1943.73	0.387784
	26653	1942.33	0.826939
	26654	1941.93	0.384048
	26655	1940.67	0.365764
	26656	1944.03	0.329372
	26657	1945.81	0.541524
	26658	1946.53	0.610145
	26659	1943.79	0.602872
	26660	1944.75	0.247105
	26661	1945.15	0.503655
	26662	1945.18	0.380864
	26663	1943.76	0.332983
	26664	1946.36	0.560544
	26665	1949.71	0.339561
	26666	1944.18	0.546394
	26667	1946.86	0.512126
	26668	1944.69	0.458691
	26669	1948.09	0.373783
	26670	1948.36	0.679824
	26671	1949.05	0.26358
	26672	1948.52	0.46519
	26673	1947.54	0.478193
	26674	1950.66	0.661166
	26675	1949.1	0.532141
	26676	1947.2	0.569584
	26677	1948.04	0.403123
	26678	1954.5	0.934732
	26679	1952.19	0.494123
	26680	1947.19	0.432586
	26681	1948.44	0.406157
	26682	1953.63	0.557301
	26683	1950.86	0.791644
	26684	1953.36	0.263743
	26685	1951.1	0.495651
	26686	1953.48	0.342108
	26687	1956.05	0.928523
	26688	1952.74	0.788328
	26689	1950.81	0.421516
	26690	1956.64	0.861978
	26691	1960.02	0.578701
	26692	1955.31	0.0964795
	26693	1954.24	0.499274
	26694	1955.94	0.532316
	26695	1958.32	0.802442
	26696	1956.9	0.118471
	26697	1957.73	0.246909
	26698	1953.41	0.534075
	26699	1956.42	0.485197
	26700	1958.39	0.587725
	26701	1957.75	0.15403
	26702	1957.04	0.365959
	26703	1960.29	0.506431
	26704	1958.35	0.436986
	26705	1962.73	0.702581
	26706	1962.68	0.8185
	26707	1957.67	0.370898
	26708	1961.5	0.706468
	26709	1959.88	0.79316
	26710	1956.18	0.728991
	26711	1959.33	0.297561
	26712	1962.86	0.60801
	26713	1962.94	0.391163
	26714	1964.68	0.61651
	26715	1960.22	0.344993
	26716	1961.89	0.608443
	26717	1960.68	0.446451
	26718	1961.25	0.770912
	26719	1963.79	0.638953
	26720	1959.76	0.406784
	26721	1965.25	0.836219
	26722	1965.19	0.598874
	26723	1961.71	0.613781
	26724	1960.92	0.432961
	26725	1965.47	0.997171
	26726	1965.51	0.354623
	26727	1963.18	0.439833
	26728	1964.85	0.50947
	26729	1960.45	0.665962
	26730	1964.09	0.640781
	26731	1970.58	0.634172
	26732	1965.81	0.208972
	26733	1963.1	0.497271
	26734	1966.42	0.236785
	26735	1965.54	0.618015
	26736	1968.93	0.403384
	26737	1971.09	0.972192
	26738	1970.13	0.604855
	26739	1968.18	0.532525
	26740	1969.64	0.218671
	26741	1971.08	0.518684
	26742	1972.43	0.641575
	26743	1971.03	0.694185
	26744	1968.75	0.621741
	26745	1968.1	0.965223
	26746	1970.92	0.599133
	26747	1971.49	0.585879
	26748	1971.06	0.788858
	26749	1974.65	0.643177
	26750	1972.47	0.593457
	26751	1973.74	0.385809
	26752	1974.95	0.684624
	26753	1974.82	0.467053
	26754	1972.45	0.370218
	26755	1975.84	0.680605
	26756	1972.13	0.911594
	26757	1973.47	0.428623
	26758	1974.33	0.608786
	26759	1972.43	0.601164
	26760	1972.86	0.593731
	26761	1977.56	0.140353
	26762	1979.65	0.703492
	26763	1980.55	1.15996
	26764	1973.02	0.729768
	26765	1974.39	0.589869
	26766	1981.12	0.988955
	26767	1977.73	0.847332
	26768	1976.15	0.731513
	26769	1975.61	0.713904
	26770	1982.68	0.63194
	26771	1980.8	1.10179
	26772	1977.39	0.380756
	26773	1980.96	0.349243
	26774	1979.89	0.544281
	26775	1982.63	0.839376
	26776	1982.63	0.426239
	26777	1980.67	0.594878
	26778	1984.66	0.576421
	26779	1979.76	0.584138
	26780	1979.92	0.550841
	26781	1982.36	0.515226
	26782	1984.69	0.743471
	26783	1987.8	0.975421
	26784	1986.38	0.743204
	26785	1982.5	0.831743
	26786	1982.65	0.802184
	26787	1984.68	0.840853
	26788	1982.21	0.283298
	26789	1985.93	0.186655
	26790	1985.51	0.248888
	26791	1987.01	0.298587
	26792	1985.27	0.41861
	26793	1985.67	0.418006
	26794	1988.39	0.606768
	26795	1985.29	0.658755
	26796	1984.57	0.35643
	26797	1984.17	0.506025
	26798	1984.37	0.946457
	26799	1985.97	0.378495
	26800	1993.28	0.89675
	26801	1988.09	0.631832
	26802	1990.01	0.747779
	26803	1987.55	0.752693
	26804	1989.64	0.97298
	26805	1990	0.805698
	26806	1988.32	0.273016
	26807	1987.62	0.717551
	26808	1993.37	0.715789
	26809	1990.98	0.805156
	26810	1992.01	0.500941
	26811	1990.13	0.738549
	26812	1991.56	0.613656
	26813	1994.55	0.920553
	26814	1989.16	0.397596
	26815	1992.01	0.806313
	26816	1993.61	0.693968
	26817	1994.73	0.681676
	26818	1993.6	0.625785
	26819	1996.18	0.535729
	26820	1992.99	0.673058
	26821	1998.26	0.675808
	26822	1993.72	0.640628
	26823	1998.26	0.84954
	26824	1996.78	0.602242
	26825	1997.75	0.875148
	26826	1997.07	0.74252
	26827	2002.13	0.910395
	26828	2000.06	1.01473
	26829	1994.52	0.962699
	26830	1996.46	0.386388
	26831	2001.17	0.725246
	26832	1997.77	0.466758
	26833	1996.71	0.452315
	26834	1998.6	0.535643
	26835	1998.27	0.632542
	26836	1997.11	0.773204
	26837	1996.33	0.387251
	26838	2001.43	0.633996
	26839	1999.9	0.652874
	26840	1997.38	0.986471
	26841	2002.59	0.450557
	26842	2003.42	0.501375
	26843	2002.85	0.644119
	26844	2001.83	0.366087
	26845	2002.41	0.875312
	26846	2001.8	0.581099
	26847	2002.1	0.831103
	26848	2004.03	0.404091
	26849	2001.74	0.421066
	26850	2004.39	0.42785
	26851	2003.5	0.228325
	26852	2002.54	0.349646
	26853	2003.46	0.734405
	26854	2003.91	0.462409
	26855	2004.99	0.629989
	26856	2008.16	0.713274
	26857	2006.73	0.555789
	26858	2006.54	0.95648
	26859	2009.98	0.84809
	26860	2005.55	0.662858
	26861	2008.41	0.51956
	26862	2010.33	0.761854
	26863	2007.19	0.740937
	26864	2005.42	0.815133
	26865	2008.46	0.872279
	26866	2009.59	0.689816
	26867	2005.48	0.508857
	26868	2008.49	0.778441
	26869	2007.66	0.391823
	26870	2008.87	0.575816
	26871	2011.44	0.986429
	26872	2003.32	1.09168
	26873	2009.13	0.163064
	26874	2011.48	0.443113
	26875	2013.53	0.559142
	26876	2016.85	0.986707
	26877	2012.17	0.69154
	26878	2016.11	0.988139
	26879	2013.72	0.498656
	26880	2013.1	0.535308
	26881	2016.85	0.835003
	26882	2013.32	0.670776
	26883	2011.13	0.556562
	26884	2014.87	0.275676
	26885	2016.83	0.778432
	26886	2020.34	0.871282
	26887	2017.25	0.678254
	26888	2018.35	0.715528
	26889	2014.73	0.495983
	26890	2014.01	0.562854
	26891	2014.16	1.08553
	26892	2011.15	0.591615
	26893	2018.22	1.25651
	26894	2021.1	1.02181
	26895	2020.52	0.685198
	26896	2016	0.53002
	26897	2015.3	0.769056
	26898	2015.03	0.755163
	26899	2018.02	0.378534
	26900	2020.29	0.783243
	26901	2018.05	0.443428
	26902	2017.24	0.445545
	26903	2019.64	0.446473
	26904	2014.96	0.751462
	26905	2018.58	0.47215
	26906	2023.52	1.12027
	26907	2021.37	0.585074
	26908	2024.23	0.694644
	26909	2022.08	0.839983
	26910	2021.84	0.486088
	26911	2019.62	0.543638
	26912	2021.69	0.661889
	26913	2022.05	0.522356
	26914	2025.75	1.10971
	26915	2024.21	0.417566
	26916	2024.66	0.698706
	26917	2025.64	0.771088
	26918	2020.64	0.624914
	26919	2024.09	0.308873
	26920	2026.61	0.495806
	26921	2030.02	1.04791
	26922	2025.4	0.598686
	26923	2022.97	0.693235
	26924	2027.86	0.716716
	26925	2024.8	0.434641
	26926	2024.88	0.661757
	26927	2027.46	1.00281
	26928	2027.55	0.60239
	26929	2026.06	0.476756
	26930	2025.46	0.448494
	26931	2028.8	0.729693
	26932	2022.52	0.740163
	26933	2025.19	0.725537
	26934	2031.6	0.696504
	26935	2030.3	0.906859
	26936	2026.75	0.606809
	26937	2028.64	0.65289
	26938	2029.3	0.462319
	26939	2026.28	0.694773
	26940	2028.92	0.661906
	26941	2032.38	0.900718
	26942	2028.82	0.575752
	26943	2032.27	0.602719
	26944	2034.7	1.51851
	26945	2035.44	0.873461
	26946	2033.48	0.391714
	26947	2028.26	0.798661
	26948	2034.37	0.852481
	26949	2033.94	0.451684
	26950	2032.83	1.01053
	26951	2031.95	0.489274
	26952	2029.76	0.819002
	26953	2038.15	0.838715
	26954	2037.06	0.862587
	26955	2032.16	0.531284
	26956	2033.4	0.337313
	26957	2037.37	0.774392
	26958	2038.92	0.756902
	26959	2034.59	0.652986
	26960	2037.92	0.662802
	26961	2037.32	0.709452
	26962	2042.35	1.05229
	26963	2040.62	0.717874
	26964	2043.07	1.00522
	26965	2042.5	1.382
	26966	2040.42	0.510179
	26967	2039.77	0.715739
	26968	2038.94	0.813003
	26969	2038.08	0.614931
	26970	2037.78	0.513947
	26971	2040.31	0.612125
	26972	2045.25	0.836965
	26973	2039.43	0.411582
	26974	2039.27	0.576756
	26975	2043.97	0.759174
	26976	2040.12	0.607639
	26977	2044.47	0.626128
	26978	2042.36	0.552757
	26979	2045.35	0.595911
	26980	2044.28	0.731087
	26981	2042.81	0.33224
	26982	2045.37	0.712089
	26983	2047	0.607601
	26984	2047.26	0.908607
	26985	2048.57	0.861214
	26986	2050.02	1.30465
	26987	2048.96	1.1178
	26988	2047.16	0.811849
	26989	2045.29	0.687787
	26990	2043.01	0.470233
	26991	2049.96	1.06291
	26992	2048.86	0.848136
	26993	2050.68	0.739855
	26994	2047.3	0.746743
	26995	2044.78	0.925064
	26996	2056.29	1.43499
	26997	2048.87	0.659296
	26998	2047.58	1.02756
[truncated: 2,803 more rows]

## Sheet: Figure 3b,c
Taxol-MT (pN)	surface-tethered DNA control (pN)
24.38	46.38
39.39	12.11
43.55	46.1
23.24	17.9
21.81	22.31
35.95	48.88
32.79	34.56
30.68	24.84
34.78	36.74
23.53	47.88
38.82	27.48
17.94	35.76
47.21	52.15
41.43	30.34
23.37	48.87
29.89	55.34
38.93	54.62
39.58	37.35
34.27	53.75
35.77	23.37
45.62	31.85
32.9	43.5
26.47	48.17
34.13	41.31
27.56	46.86
32.11	34.44
37.15	48.44
10.01	32.98
38.1	48.41
35.27	46.47
28.68	38.14
26.97	50.51
32.4	41.68
31.98	40.4
50.23	47.13
24.86	40.6
42.22	53.36
35.19
44.12
26.89
46.12
42.37
30.76
31.58
35.35
41.08
30.12
43.81

## Sheet: Figure 4a
Unfolding step size (nm)
15
15
38
35
17
15
15
13
18
36
15
15
19
15
19
15
15
17
16
12
16
14
10
16
33
11
13
16
17
11
15
16
13
19
18
16
14
10
14
15
14
24.43
7.09
10
13
12
15
16
13
17
16
17
16
14
14
14
20
14
10
10
10
10
5
15
16
17

## Sheet: Figure 4c
Partial unfolding force (10-20 nm step; pN)
13.92
22.83
25.52
13.91
21.47
19.18
16.83
14.31
6.7
3.54
19.66
24.3
24.49
24.75
35.28
16.99
15.8
24.4
25.05
12.53
26.75
23.67
21.58
25.58
22.81
11.99
21.81
19.9
24.44
20.2
24.44
20.2
24.45
12.14
12.2
22.32
16.05
10
12
18.08
9.23
12.7
15.82
13.56
13.46
27.02
26.86
19.98
30.22
18.81
26.64
12.72
14.16
22.81
15.25
12.96
14.49
24.41
27.38
21.4

## Sheet: Figure 5d
Normalized number of DNA foci (%)
Time (min)	No biotin control			Biotinylated kinesin
0	1	1	1	1	1	1
1	0.974619	1	0.99115	0.785124	0.824074	0.852459
2	0.974619	0.990476	0.973451	0.727273	0.694444	0.770492
3	0.954315	0.980952	0.973451	0.669421	0.62037	0.688525
4	0.949239	0.980952	0.920354	0.603306	0.601852	0.680328
5	0.93401	0.971429	0.920354	0.570248	0.564815	0.631148

## Sheet: Figure 5e
Rupture time (sec)
[Biotin-kinesin] (no taxol)	0.5 nM	1.5 nM	3 nM	4.5 nM	6 nM	9 nM		6 nM biotin-kinesin (with 10 μM taxol)
	14	12.5	13.5	9.5	0.5	10.5		54.5
	4	8	10	14	18	0.5		100
	23.5	10.5	12	1	35.25	1		61
	10	20.5	11.5	4	111.5	12		11
	8	9.5	7	31.5	280.75	16		12.5
	2	16.5	10	13.5	4	5		23.5
	415	7	24.5	12	11.875	76.5		11.5
	26	13	8.5	5	0.625	4.5		3
	89.5	5	12	24.5	1	10		206.5
	41	10.5	10.5	6	7.5835	5		14
	64.5	10	7.5	4	17.375	10		3.5
	39	2.5	6.5	21.5	4.75	1		12.5
	15.5	14	46	20.5	5.8335	5.5		3
	28	13	10.5	10.5	15.125	8.5		51.5
	12.5	2.5	7	173.5	2.3335	5		10.5
	51	69.5	41	2.5	8	9		13
	19	17	22	6	2.3125	10.5		25
	12.5	11	12	4	9.25	11.5		7.5
	77	16	20.5	15.5	3.75	9		51
	2.5	24	2	15	1.875	15		13
	21.5	15	12.5	37	5.6665	13		10.5
	7.5	33	69.5	7	11	27.5		7
	23.5	19.5	5.5	5	2.875	13		11.5
	135	15.5	14	38	12.8335	3.5		6.5
	17	6.5	18	13	16.3335	12		16.5
	6	25	20.5	14	2.5835	4		21.5
	141	26	2.5	72	6.75	7.5		5
	13.5	39.5	12.5	7	7	13.5		28.5
	14	19.5	5	7	61.25	12.5		4
	95.5	12	3	6	3.375	29.5		54.5
	65.5	52.5	57	9.5	168	27.5		3.5
	27	66.5	15.5	43	6.25	10.5		10.5
	22	85	3	12.5	15.25	15.5		7.5
	40.5	16.5	21.5	46	10.5	82		24
	257.5	50	127.5	5.5	3.6665	38.5		25.5
	114	49.5	29.5	187.5	22.5	20.5		5
	87	187	13.5	10	12	1		21.5
	10	40	46	4	9.6665	51		68.5
	51.5	9	18	3.5	77.75	24.5		32
	14.5	262.5	2	1.5	26.5	173.5		29
	108.5	19.5	3	7.5	18.4585	290		14
	5	3.5	125.5	1.5	2.3335	3		52.5
	21.5	12.5	46	8.5	17.5	17		58.5
	36.5	1.5	7.5	11	49.6665	2		16
	7	11.5	17	15.5	37	12		20
	27.5	123.5	16	0.5	5	6		25.5
	7	81	6	2.5	67	6		64
	27.5	18.5	6	9.5	3.5	5.5		8.5
	1.5	20.5	150	9	2.5	5		25.5
	14	4	9	20.5	26.5	3.5		10
	9	2.5	7.5	20	3.5	12.5		17
	12.5	9.5	45.5	8.5	8.5	6		10
	14.5	31	43	9	4.5	4		99
	48.5	15.5	10	1.5	3.5	10
	37.5	34	2.5	9.5	6.5	13.5		5.5
	6.5	49.5	14	12	52	7.5		13
	14.5	7.5	9.5	2	3	6.5		86.5
	24.5	0.5	23	20.5	4	5		17.5
	23	14	4	4.5	19.5	2		110.5
	38.5	129	2.5	3	13.5	4		29.5
	66	54.5	15	2.5	5.5	15.5		59.5
	18.5	7.5	20.5	16.5	49.5	15.5		14
	46.5	43.5	2.5	3.5	15	2		7
	31	4.5	7.5	21	19.5	7		131
	4	2	2.5	3	14	9.5		22
	93.5	7	10	3	3	5		8
	3.5	17.5	4.5	6	2.5	4		7
	46.5	75.5	17	5.5	6	54		11
	99.5	13	1.5	13.5	3.5	6.5		69.5
	11	16.5	3	3.5	11	2		38
	63.5	32	10	8.5	2	9.5		22
	118.5	9	15	11	10	9		54
	192	27	23.5	3	0.5	52.5		18
	27	13.5	4.5	9	8	4		28
	35	2.5	8	8	0.5	42.5		21
	7	54.5	18.5	9.5	1.5	3.5		139
	59	36	21.5	11	13.5	2		20.5
	4	25	4.5	8.5	370	15.5		181
	17.5	3.5	21	13	5	6		19
	45	11	9	3	3.5	0.5		19.5
	41	11	13	2	6	90		5.5
	15	21.5	10	6.5	9	16.5		40
	71.5	1.5	11.5	18.5	7.5	6.5		26.5
	27.5	7.5	6	30	37	8		12
	60.5	7	2	10	3.5	16.5		10
	11	5.5	22.5	6	48	61		7.5
	29.5	71	3	8	4	2		370
	23	6	32	5	142.5	92.5		32.5
	81	70	13.5	2	3	93		7.5
	8	3	10.5	5	31	11		91
	10.5	31.5	20	3	7	7		11
	8	14	16	4.5	15	2.5		11
	8.5	74.5	2.5	12.5	9.5	31		5
	3	23	3	12.5	3.5	18.5		82.5
	26.5	6	6	12.5	49	5		29
	36.5	4	5.5	68	2	2.5		7
	45.5	18.5	3	7.5	8.5	141.5
	48	7.5	29.5	2	28.5	25		54.5
	19.5	13	5.5	16	23.5	4.5		219.5
	31	23	7.5	10.5	7			21.5
	379.5	2.5	171.5	39.5	4			94.5
	161.5	1	41.5	14.5	8.5			14.5
	151.5	14	3	0.5	13.5			27.5
	7	6	10	18.5	3			17.5
	177	4	5	1.5	2			61.5
	108		4	10.5	8.5			29.5
	131		9	20	51.5			14
	12.5		17	25.5	16			5.5
			11	11	3.5			15.5
			5	5.5	7.5			13
			25	4	4			22
			1.5	13	6			2
			4.5	12.5				31.5
			1.5	1.5				18.5
			13.5	7				29.5
			100	3				12.5
			6.5	11				9
			126	5				58.5
			11	6				43
			20.5	4.5				23
			3.5	23.5				3.5
			43.5	6.5				6.5
			13.5					9.5
			3.5					37.5
			22.5					12.5
			2					20
			10.5					27.5
			3					55
			8					54.5
			9.5					12
								37.5
								12
								11.5
								15
								9
								5.5
								98.5
								5.5
								26
								49.5
								16
								12
								6.5
								7
								69.5
								16.5
								10
								28
								10.5
								28
								18.5
								10.5
								48.5
								38.5
								7
								29
								17
								24.5
								18
								6
								15
								11.5

## Sheet: Figure S2b
Growth rate (μm/min)			Shrinkage rate (μm/min)			Catastrophe frequency (/min)
Unlabeled tubulin	SSL-Alexa 488 tubulin		Unlabeled tubulin	SSL-Alexa 488 tubulin		Unlabeled tubulin	SSL-Alexa 488 tubulin
0.51475	0.396		10.92	11.856		0.103254	0.108048
0.468667	0.415667		9.048	23.01		0.118532	0.124824
0.623	0.401667		4.624	20.41		0.0992693	0.0849358
0.5795	0.475333		16.38	17.55		0.0866552	0.0973216
0.56925	0.4205		23.53	21.45
0.5575	0.45325		10.14	11.518
0.6745	0.37175		11.7	24.57
0.496333	0.4265		14.235	13.65
0.6366	0.3935		7.696	11.7
0.578	0.4505		11.798	22.23
0.527	0.442		11.8395	28.86
0.549	0.442		30.42	26.91
0.5575	0.4375		21.32	10.92
0.4695	0.384		10.92	14.43
0.551	0.4905		16.25	35.88
0.424667	0.4798		10.7035	37.44
0.514667	0.52325		19.5	29.64
0.301	0.433		12.22	16.4775
0.47075	0.4355		53.82	36.66
0.514	0.4575		12.48	19.695
0.5605	0.448		7.28	11.544
0.4925	0.429		15.1233	24.765
0.530667	0.48425		9.945	23.4
0.595	0.462		8.71	16.38
0.63	0.40975		29.64	10.14
0.562667	0.494		11.7	25.74
0.598667	0.528333		7.911	22.23
0.401	0.406		9.583	26.13
0.5825	0.444667		12.09	12.1225
0.519667	0.474667		6.944	17.615
0.649	0.5048		10.53	19.11
0.6575	0.4515		8.71	15.21
0.543	0.521		17.0083	28.34
0.560667	0.515		19.5	17.94
0.4925	0.444		12.87	18.46
0.61175	0.465		14.43	18.46
0.54725	0.422		9.36	19.4133
0.613	0.5		8.112	24.18
0.618	0.49575		21.19	9.88
0.5795	0.517		25.35	21.97
0.4265	0.4595		13.585	11.3533
0.512	0.55025		11.7975	23.01
0.6795	0.46175		12.48	12.5775
0.560333	0.4875		17.4525	11.4075
0.527	0.462		12.09	28.86
0.632	0.513		10.92	11.44
0.5755	0.611667		11.31	11.57
0.399	0.461667		7.28	18.135
0.421	0.4685		10.335	10.27
0.565667	0.4514		7.91133	20.28
0.443	0.4465		9.23	9.88
0.35	0.425667		13.065	23.075
0.5545	0.412		9.087	23.92
0.559	0.433		8.84	15.6
0.55	0.4495		8.023	13.65
0.502333	0.344		10.79	13.65
0.4625	0.439		8.658	20.02
0.418	0.448333		18.98	16.38
0.508333	0.436		16.38	43.68
0.514	0.499		11.414	14.82
0.533	0.507667		12.09	13.52
0.531	0.455		11.375	13.9425
0.582667	0.4585		14.17	27.69
0.582	0.442		9.9885	14.365
0.394333	0.496		10.14	10.92
0.588	0.451		10.725	17.2575
0.546333	0.420667		23.4	42.9
0.489333	0.4355		29.835	28.08
0.439	0.4305		11.83	22.23
0.559667	0.366333		9.88	11.477
0.478	0.56		11.83	33.54
0.505	0.431		12.48	22.23
0.5595	0.426333		14.3	25.22
0.547	0.38		8.7195	33.54
0.5715	0.459667		21.45	28.08
0.431	0.456333		11.505	19.89
0.367	0.4535		10.4	22.62
0.5655	0.537		17.55	13.104
0.499	0.509		13.715	13.455
0.454667	0.41		12.87	16.575
0.588333	0.461		27.3	15.99
0.518	0.4155		19.11	10.66
0.497	0.5035		17.316	12.5775
0.510667	0.4925		35.1	13.923
0.471333	0.443		13.572	16.068
0.4955	0.4285		9.776	25.35
0.5045	0.433		21.32	7.771
0.474667	0.423		23.4	21.84
0.463333	0.47		27.17	14.127
0.5425	0.5028			19.695
0.5538	0.4215			13.1733
0.623333	0.403			28.86
0.568	0.4525			19.175
0.469	0.474667			15.08
0.4265	0.5545			16.77
0.5625	0.426			7.864
0.3625	0.419			43.68
0.5564	0.5115			17.81
0.639333	0.569			15.6
	0.4752			10.8767
	0.469667			24.96
	0.314			22.1
	0.478			20.67
	0.543667			15.08
	0.4525			14.4387
	0.475			11.3187
	0.531667			10.2375
	0.6365			14.04
	0.601			14.653
	0.48575			19.76
	0.544			15.86
	0.528714			8.266
	0.5385			14.9067
	0.48775			11.544
	0.5915			22.49
	0.464			14.82
	0.489333			15.21
	0.58325			21.996
	0.556			27.56
	0.551
	0.420667
	0.6125
	0.43025
	0.494667
	0.51025
	0.476
	0.474667
	0.517667
	0.346
	0.505
	0.56

## Sheet: Figure S4b
Control trace (Fig. S4B)	Time (ms)	Extension (nm)	Force (pN)
	17570	1045.41	0.797056
	17571	1046.14	0.942252
	17572	1055.33	0.473147
	17573	1045.91	0.784131
	17574	1044.06	0.700662
	17575	1047.63	0.406761
	17576	1051.93	0.649705
	17577	1050.86	0.699935
	17578	1043.89	0.802493
	17579	1049.37	0.416396
	17580	1049.88	0.677355
	17581	1055.05	0.546382
	17582	1054.23	0.641932
	17583	1052.44	0.413304
	17584	1054.56	0.460396
	17585	1052	0.915057
	17586	1050.56	0.695015
	17587	1052.37	0.839537
	17588	1054.22	0.0963795
	17589	1053.93	0.617933
	17590	1059.18	0.538961
	17591	1053.88	0.449444
	17592	1059.61	0.703529
	17593	1052.62	0.620046
	17594	1050.17	0.74737
	17595	1054.49	0.65388
	17596	1052.18	0.677177
	17597	1052.15	0.635224
	17598	1057.57	0.432454
	17599	1058.02	0.661186
	17600	1054.53	0.72022
	17601	1056.44	0.559825
	17602	1061.13	0.422067
	17603	1057.54	0.579638
	17604	1059.4	0.534954
	17605	1056.27	0.750639
	17606	1058.45	0.820089
	17607	1063.85	0.396934
	17608	1055.79	0.527373
	17609	1060.45	0.60256
	17610	1057.47	0.544475
	17611	1056.98	0.407987
	17612	1062.45	0.446061
	17613	1059.41	0.734668
	17614	1058.77	0.542798
	17615	1062.94	0.520904
	17616	1059.22	0.765341
	17617	1064.93	0.316984
	17618	1066.43	0.558562
	17619	1059.72	0.698444
	17620	1061.99	0.438635
	17621	1060.98	0.683694
	17622	1063.14	0.659973
	17623	1066.43	0.407177
	17624	1063.58	0.787062
	17625	1061.41	0.541955
	17626	1065.4	0.268218
	17627	1063.53	0.850379
	17628	1067.46	0.587499
	17629	1064.31	0.506734
	17630	1065.03	0.755262
	17631	1061.25	1.03728
	17632	1063.42	0.678095
	17633	1069.02	0.548549
	17634	1066.45	0.536649
	17635	1069.04	0.258559
	17636	1072.28	0.468755
	17637	1064.04	0.80145
	17638	1069.6	0.548445
	17639	1068.75	0.606981
	17640	1068.35	0.497856
	17641	1067.69	0.57914
	17642	1066.96	0.836179
	17643	1068.58	0.71528
	17644	1073.15	0.530799
	17645	1067.95	0.522485
	17646	1069.78	0.326567
	17647	1071.07	0.473758
	17648	1071.17	0.620619
	17649	1074.03	0.535613
	17650	1072.78	0.423478
	17651	1070.78	0.522365
	17652	1070.79	0.613846
	17653	1071.28	0.647906
	17654	1073.03	0.730198
	17655	1070.79	0.66509
	17656	1071.78	0.390772
	17657	1071	0.502209
	17658	1070.38	0.916733
	17659	1073.86	0.653435
	17660	1075.8	0.408953
	17661	1076.19	0.311976
	17662	1077.07	0.767052
	17663	1072.05	0.655407
	17664	1076.38	0.326207
	17665	1074.03	0.903997
	17666	1074.32	0.791198
	17667	1079.68	0.800482
	17668	1076.56	0.360872
	17669	1074.58	0.596651
	17670	1072.41	0.723556
	17671	1079.1	0.754505
	17672	1076.7	0.727274
	17673	1076.69	0.634722
	17674	1079.81	0.431546
	17675	1079.24	0.263878
	17676	1079.02	0.6421
	17677	1078.12	0.568728
	17678	1076.33	0.964522
	17679	1078.68	0.732243
	17680	1083.58	0.5453
	17681	1074.35	1.22144
	17682	1083.05	0.28319
	17683	1078.81	0.481863
	17684	1078.8	0.56152
	17685	1083.88	0.541226
	17686	1082.39	0.509425
	17687	1082.32	0.443993
	17688	1086.04	0.344636
	17689	1085.12	0.69688
	17690	1083.88	0.263718
	17691	1084.5	0.629607
	17692	1088.91	0.620098
	17693	1081.48	1.05937
	17694	1081.12	0.659463
	17695	1088.35	0.326789
	17696	1082.59	0.30583
	17697	1081.18	0.55125
	17698	1086.7	0.943997
	17699	1085.66	0.623887
	17700	1080.38	0.716819
	17701	1082.85	0.954964
	17702	1081.31	0.893729
	17703	1086.59	0.710177
	17704	1084.49	1.15664
	17705	1091.41	0.580048
	17706	1091.41	0.713935
	17707	1088.03	0.403525
	17708	1085.59	0.681173
	17709	1084.6	0.453946
	17710	1087.59	0.840971
	17711	1085.55	0.953103
	17712	1090.05	0.44606
	17713	1088.67	0.59069
	17714	1090.16	0.443065
	17715	1085.89	0.737062
	17716	1089.69	0.581249
	17717	1092.21	0.548961
	17718	1093.62	0.69922
	17719	1092.92	0.349481
	17720	1092.74	0.520766
	17721	1090.27	0.903724
	17722	1093.04	0.453851
	17723	1092.91	0.488113
	17724	1090.03	0.68375
	17725	1089.66	0.681989
	17726	1090.66	0.592263
	17727	1085.69	1.11413
	17728	1092.71	0.623726
	17729	1089.61	0.827559
	17730	1097.18	0.462915
	17731	1096.12	0.720254
	17732	1088.84	0.605208
	17733	1095.36	0.177692
	17734	1094.05	0.137594
	17735	1095.94	0.28448
	17736	1095.93	0.59733
	17737	1096.69	0.403474
	17738	1094.1	0.581424
	17739	1092.42	1.13203
	17740	1095.41	0.135742
	17741	1096.03	0.605757
	17742	1098.88	0.6339
	17743	1096.53	0.647907
	17744	1098.4	0.513725
	17745	1096	0.678436
	17746	1097.47	0.887649
	17747	1103.11	0.651746
	17748	1098.29	0.611273
	17749	1099.96	0.500237
	17750	1097.68	0.961113
	17751	1098.31	0.489203
	17752	1101.96	0.404786
	17753	1100.08	0.408648
	17754	1097.57	0.709231
	17755	1102.76	0.422652
	17756	1106.03	0.568779
	17757	1099.12	0.823525
	17758	1097.07	0.857354
	17759	1098.28	0.63851
	17760	1104.83	0.668688
	17761	1107.05	0.556326
	17762	1103.25	0.666874
	17763	1107.14	0.609644
	17764	1107.55	0.482362
	17765	1103.69	0.475107
	17766	1102.4	0.499102
	17767	1100.91	1.07736
	17768	1103.51	0.75979
	17769	1106.19	0.651968
	17770	1103.62	0.668865
	17771	1106.06	0.563107
	17772	1104.12	0.54562
	17773	1104.04	0.568211
	17774	1113.64	0.621135
	17775	1107.2	0.40436
	17776	1104.92	1.03123
	17777	1110.85	0.968015
	17778	1107.28	0.992826
	17779	1109.81	0.371902
	17780	1108.84	0.172353
	17781	1110.84	0.310587
	17782	1107.64	0.446784
	17783	1110.68	0.638907
	17784	1110.95	0.333688
	17785	1107.01	0.557435
	17786	1109.4	0.500399
	17787	1109.37	0.545022
	17788	1105.9	0.990084
	17789	1108.2	0.459175
	17790	1110.11	0.679309
	17791	1109.46	0.735778
	17792	1110.55	0.754058
	17793	1111.19	0.641201
	17794	1113.94	0.431377
	17795	1110.88	0.484028
	17796	1117.53	0.670978
	17797	1112.06	0.590162
	17798	1108.94	1.07353
	17799	1110.04	0.883937
	17800	1112.5	0.612557
	17801	1113.78	0.43899
	17802	1108.44	1.17019
	17803	1113.55	0.606699
	17804	1116.18	0.721826
	17805	1115.34	0.654454
	17806	1114.93	0.464648
	17807	1112.55	0.931605
	17808	1113.53	0.599413
	17809	1114.63	0.702014
	17810	1117.67	0.325789
	17811	1121.04	0.627819
	17812	1117.65	0.499184
	17813	1114.15	1.17235
	17814	1117.67	0.703017
	17815	1117.27	0.818826
	17816	1117.28	0.575055
	17817	1120.49	0.538383
	17818	1120.96	0.618043
	17819	1124.38	0.711783
	17820	1120.64	0.753543
	17821	1118.7	0.697964
	17822	1120.23	0.608682
	17823	1118.75	0.615418
	17824	1121.27	0.620732
	17825	1119.83	0.615532
	17826	1116.74	1.03261
	17827	1123.44	0.576817
	17828	1117.83	0.668668
	17829	1116.25	1.10322
	17830	1121.52	0.909123
	17831	1122.86	0.266997
	17832	1124.09	0.67651
	17833	1123.22	0.459844
	17834	1126.78	0.538257
	17835	1125.36	0.725795
	17836	1121.95	0.464679
	17837	1123.61	0.709186
	17838	1125.35	0.74534
	17839	1124.5	0.80719
	17840	1124.17	0.66853
	17841	1124.44	0.567188
	17842	1121.78	1.02308
	17843	1126.11	0.79242
	17844	1128.14	0.392316
	17845	1128.38	0.266677
	17846	1131.08	0.507028
	17847	1128.18	0.348684
	17848	1126.87	0.575889
	17849	1132.37	0.33673
	17850	1127.92	0.456889
	17851	1128.97	0.624488
	17852	1129.43	0.760089
	17853	1128.63	0.517113
	17854	1126.01	0.395775
	17855	1125.92	0.966541
	17856	1127.6	0.55382
	17857	1129	0.759933
	17858	1132.08	0.695311
	17859	1127.47	0.644913
	17860	1133.03	0.727969
	17861	1129.46	0.681737
	17862	1129.55	0.622434
	17863	1132.96	0.559279
	17864	1134.79	0.707309
	17865	1132.91	0.633301
	17866	1134.72	0.446027
	17867	1131.28	0.443785
	17868	1135.24	0.505853
	17869	1136.04	0.725864
	17870	1131.98	0.610156
	17871	1140.12	0.406858
	17872	1134.79	0.321494
	17873	1134.89	0.392367
	17874	1134.82	0.597583
	17875	1137.3	0.240238
	17876	1136.73	0.579654
	17877	1136.52	0.462227
	17878	1132.94	0.688957
	17879	1135.77	0.543404
	17880	1136.03	0.864255
	17881	1140.08	0.521531
	17882	1141.41	0.445542
	17883	1140.67	0.720217
	17884	1134.48	0.421155
	17885	1137.15	0.566131
	17886	1135.79	0.725159
	17887	1140.4	0.406844
	17888	1144.85	0.628994
	17889	1137.69	0.485949
	17890	1141.75	0.501861
	17891	1141.7	0.592531
	17892	1141.27	0.346035
	17893	1136.9	0.699974
	17894	1136.43	0.891672
	17895	1139.19	0.77996
	17896	1138.34	0.850101
	17897	1139.47	0.654633
	17898	1139.96	0.920423
	17899	1140.36	0.68333
	17900	1144.87	0.774993
	17901	1145.26	0.453587
	17902	1141.03	0.945415
	17903	1145.04	0.62403
	17904	1140.29	0.488699
	17905	1142.98	0.67602
	17906	1145.19	0.421218
	17907	1142.37	0.445633
	17908	1143.27	0.522994
	17909	1146.69	0.614172
	17910	1142.54	0.574687
	17911	1140.9	0.977302
	17912	1146.87	0.941252
	17913	1148.4	0.605065
	17914	1146.05	0.307819
	17915	1143.53	0.765504
	17916	1149.06	0.328664
	17917	1148.14	0.622647
	17918	1149.01	0.724981
	17919	1150.05	0.739573
	17920	1147.18	0.708749
	17921	1145.94	0.669211
	17922	1150.15	0.600639
	17923	1147.8	0.602201
	17924	1153.74	0.386736
	17925	1149.33	0.779474
	17926	1152.45	0.456245
	17927	1154.58	0.61758
	17928	1149.93	0.468295
	17929	1148.76	0.342431
	17930	1150.29	0.536358
	17931	1154.51	0.397778
	17932	1151.15	0.521333
	17933	1151.72	0.462495
	17934	1152.04	0.45197
	17935	1153.09	0.690401
	17936	1154.67	0.546501
	17937	1155.2	0.814168
	17938	1151.5	0.52251
	17939	1154.14	0.511601
	17940	1153.13	0.908387
	17941	1153.87	0.464266
	17942	1156.6	0.739392
	17943	1153.23	0.908218
	17944	1154.44	0.670231
	17945	1152.39	0.527773
	17946	1157.38	0.116632
	17947	1156.65	0.439592
	17948	1155.74	0.231367
	17949	1158.56	0.715322
	17950	1159.05	0.390805
	17951	1158.4	0.389749
	17952	1159.91	0.351826
	17953	1158.84	0.583846
	17954	1158.68	1.03018
	17955	1155.45	0.696882
	17956	1160.39	0.399684
	17957	1162.81	0.631838
	17958	1158.97	0.818152
	17959	1159.39	0.901029
	17960	1157.76	0.517149
	17961	1164.54	0.526954
	17962	1163.69	0.454741
	17963	1160.31	0.519498
	17964	1161.42	0.688677
	17965	1161.98	0.636915
	17966	1161.47	0.881265
	17967	1166.52	0.552315
	17968	1161.09	0.605858
	17969	1162.51	0.377228
	17970	1167.21	0.647153
	17971	1164.83	0.472003
	17972	1160.61	0.590284
	17973	1165.15	0.429943
	17974	1167.65	0.486294
	17975	1165.78	0.426892
	17976	1167.52	0.307006
	17977	1167.24	0.69662
	17978	1164.46	0.6612
	17979	1164.5	0.361015
	17980	1163.93	0.402877
	17981	1163.32	0.724804
	17982	1165.61	0.73169
	17983	1168.24	0.5499
	17984	1165.51	0.532083
	17985	1163.58	0.999521
	17986	1166.8	0.741787
	17987	1166.16	0.522361
	17988	1169.85	0.379366
	17989	1168.5	0.767055
	17990	1168.44	0.611876
	17991	1166.78	0.570084
	17992	1171.72	0.501047
	17993	1171.29	0.272226
	17994	1169.78	0.565498
	17995	1171.23	0.971688
	17996	1167.66	0.948162
	17997	1171.09	0.810278
	17998	1172.86	0.75291
	17999	1171.22	0.124488
	18000	1171.03	0.354723
	18001	1166.58	1.11492
	18002	1175.71	0.417725
	18003	1174.58	0.906082
	18004	1172.98	0.551263
	18005	1173.26	0.536029
	18006	1171.17	0.767427
	18007	1176.29	0.668978
	18008	1174.91	0.827304
	18009	1177.56	0.449451
	18010	1175.84	0.20885
	18011	1175.05	0.441892
	18012	1176.49	0.175849
	18013	1173.61	0.937038
	18014	1174.18	0.582898
	18015	1177.51	0.33888
	18016	1171.98	0.823429
	18017	1177.8	0.233243
	18018	1177.46	0.47283
	18019	1179.61	0.657374
	18020	1177.62	1.09849
	18021	1177.73	0.273881
	18022	1178.39	0.765426
	18023	1178.04	0.861164
	18024	1178.9	0.703087
	18025	1177.88	0.630379
	18026	1179.32	0.695737
	18027	1176.81	0.783768
	18028	1180.82	0.732517
	18029	1179.13	0.757388
	18030	1178.38	0.514558
	18031	1175.86	0.718286
	18032	1180.65	0.642327
	18033	1181.11	0.802931
	18034	1181.98	0.596374
	18035	1181.1	0.9821
	18036	1179.51	0.737652
	18037	1183.94	0.745826
	18038	1183.9	0.696991
	18039	1178.59	0.989422
	18040	1186.01	0.477946
	18041	1187.75	0.412738
	18042	1181.77	0.53401
	18043	1182.37	0.924253
	18044	1183.51	0.704827
	18045	1183.36	0.779027
	18046	1184.25	0.754436
	18047	1183.72	0.878906
	18048	1186.16	0.750362
	18049	1187.07	0.707222
	18050	1185.8	0.541388
	18051	1185.13	0.562303
	18052	1190.43	0.683724
	18053	1185.14	0.688294
	18054	1188.7	0.550187
	18055	1186.65	0.871014
	18056	1187.98	0.626535
	18057	1189.97	0.288523
	18058	1187.89	0.604273
	18059	1187.02	0.694413
	18060	1187.41	0.904145
	18061	1188.33	0.620415
	18062	1184.87	0.84254
	18063	1191.43	0.572189
	18064	1191.75	0.693879
	18065	1186.78	0.894208
	18066	1193.23	0.79923
	18067	1191.67	0.819795
	18068	1191.07	0.705537
	18069	1190.18	0.789214
	18070	1194.88	0.553155
	18071	1190.36	0.59027
	18072	1193.85	0.227519
	18073	1194.9	0.359398
	18074	1189.28	0.619394
	18075	1193.07	0.541328
	18076	1193.09	0.368376
	18077	1197.12	0.494245
	18078	1196.37	0.314041
	18079	1195.17	0.502236
	18080	1192.59	0.568262
	18081	1193.58	0.30063
	18082	1195.83	0.649013
	18083	1191.74	0.805177
	18084	1197.59	0.627814
	18085	1196.76	0.442062
	18086	1195.69	0.686551
	18087	1196.7	0.585186
	18088	1192.66	0.770334
	18089	1197.53	0.638849
	18090	1200.44	0.308442
	18091	1199.63	0.381793
	18092	1196.72	0.657177
	18093	1195.25	0.992612
	18094	1196.17	0.511439
	18095	1198.57	0.697419
	18096	1203.57	0.569021
	18097	1196.84	0.685319
	18098	1194.57	1.35115
	18099	1202.95	0.496522
	18100	1198.58	0.443209
	18101	1198.67	0.607389
	18102	1205.13	0.724462
	18103	1205.12	0.544934
	18104	1201.68	0.805889
	18105	1196.31	1.2423
	18106	1203.6	0.550686
	18107	1201.18	0.694554
	18108	1206.09	0.577601
	18109	1204.19	0.483463
	18110	1205.2	0.281224
	18111	1209.91	0.803582
	18112	1206.37	0.543019
	18113	1206.05	0.389271
	18114	1203.27	0.705756
	18115	1205.07	0.774799
	18116	1204.63	0.816084
	18117	1205.97	0.676529
	18118	1204.97	0.524625
	18119	1210	0.807529
	18120	1207.6	0.735434
	18121	1206.22	0.513444
	18122	1206.15	0.529514
	18123	1207.48	0.697702
	18124	1208.27	0.645569
	18125	1207.56	0.427012
	18126	1209.23	0.807019
	18127	1207.68	0.266486
	18128	1211.65	0.489033
	18129	1212.71	0.514734
	18130	1207.22	0.682227
	18131	1207.82	0.517212
	18132	1212.48	0.519674
	18133	1214.41	0.799024
	18134	1211.32	0.691314
	18135	1212.39	0.638085
	18136	1208.25	0.594167
	18137	1210.36	0.78699
	18138	1214.79	0.473229
	18139	1209.02	0.741598
	18140	1210.88	0.935683
	18141	1209.97	0.56949
	18142	1214.45	0.507557
	18143	1215.18	0.273606
	18144	1213.27	0.444555
	18145	1209.84	1.26507
	18146	1215.16	0.834512
	18147	1214.65	0.223217
	18148	1218.23	0.340289
	18149	1215.77	0.221338
	18150	1208.83	0.990117
	18151	1216.38	0.702353
	18152	1216.89	0.710248
	18153	1217.02	0.606131
	18154	1215.1	0.563017
	18155	1218.97	0.893338
	18156	1220.43	0.667166
	18157	1217.97	0.343846
	18158	1215.58	0.822454
	18159	1213.27	1.14724
	18160	1214.51	0.898629
	18161	1220.44	0.505748
	18162	1217	0.623497
	18163	1218.15	0.478026
	18164	1219.98	0.714779
	18165	1222.34	0.437506
	18166	1220.15	0.797538
	18167	1217.04	0.858656
	18168	1220.19	0.343673
	18169	1222.76	0.354792
	18170	1220.98	0.451068
	18171	1220.91	0.785622
	18172	1219.92	0.624854
	18173	1226.19	0.708984
	18174	1224.9	0.593912
	18175	1220.31	0.835365
	18176	1225.04	0.395042
	18177	1222.1	0.496956
	18178	1223.11	0.861053
	18179	1225.92	0.536248
	18180	1223.33	0.808464
	18181	1221.3	0.562796
	18182	1221.54	0.312072
	18183	1227.26	0.590257
	18184	1226.26	0.55753
	18185	1223.26	0.72996
	18186	1229.33	0.399447
	18187	1228.89	0.393966
	18188	1225.03	0.847968
	18189	1223.88	0.756746
	18190	1226.76	0.515914
	18191	1228.32	0.320668
	18192	1228.66	0.261007
	18193	1227.38	0.411045
	18194	1224.77	1.26141
	18195	1226.37	0.981425
	18196	1226.67	0.688459
	18197	1230.91	0.515011
	18198	1236.22	0.616999
	18199	1227.1	0.639732
	18200	1225.62	0.815681
	18201	1230	0.25423
	18202	1232.63	0.803008
	18203	1233.83	0.598914
	18204	1232.9	0.996146
	18205	1231.49	0.638046
	18206	1232.86	0.462296
	18207	1228.99	0.947416
	18208	1230.45	0.699976
	18209	1232.41	0.464807
	18210	1234.2	0.415224
	18211	1232.85	0.605119
	18212	1232.29	0.406491
	18213	1231.71	0.790361
	18214	1231.35	0.680061
	18215	1235.41	0.534518
	18216	1235.61	0.732598
	18217	1235.7	0.488517
	18218	1230.65	0.799412
	18219	1237.03	0.557987
	18220	1240.65	0.462167
	18221	1235.72	0.930023
	18222	1235.47	0.817327
	18223	1235.97	0.741792
	18224	1236.78	0.95504
	18225	1237.36	0.611517
	18226	1233.92	0.813922
	18227	1236.04	0.653154
	18228	1240.59	0.86925
	18229	1239.9	0.859272
	18230	1240.71	0.225927
	18231	1236.78	0.543458
	18232	1236.06	0.94557
	18233	1240.68	0.413662
	18234	1241.41	0.463394
	18235	1240.32	1.06043
	18236	1243.68	0.362448
	18237	1241.99	0.401251
	18238	1243.08	0.664846
	18239	1241.51	0.477709
	18240	1240.05	1.00623
	18241	1237.11	0.81704
	18242	1243.77	0.420267
	18243	1240.49	0.594753
	18244	1238.76	0.96629
	18245	1243.56	0.352652
	18246	1242.35	0.621273
	18247	1246.89	0.38104
	18248	1247.38	0.826118
	18249	1243.06	0.896465
	18250	1246.68	0.67021
	18251	1248.57	0.645983
	18252	1244.1	0.88374
	18253	1243.58	0.448436
	18254	1241.07	0.724873
	18255	1246.5	0.699682
	18256	1246.45	0.508614
	18257	1250.34	0.694604
	18258	1247.12	0.633968
	18259	1246.48	0.599189
	18260	1248.39	0.730401
	18261	1250.38	0.37079
	18262	1251.17	0.43591
	18263	1244.3	1.00514
	18264	1246.44	0.994633
	18265	1247.91	0.448668
	18266	1248.09	0.407098
	18267	1252.69	0.398075
	18268	1248.53	0.887228
	18269	1246.62	0.883136
	18270	1250.43	0.216302
	18271	1252.82	0.578786
	18272	1253.48	0.757759
	18273	1251.62	0.467685
	18274	1252.99	0.12094
	18275	1256.86	0.697145
	18276	1251.41	0.530266
	18277	1251.06	0.540161
	18278	1254.69	0.843671
	18279	1252.75	0.555898
	18280	1254.23	0.172988
	18281	1253.11	0.572704
	18282	1251.49	0.519939
	18283	1250.84	0.753511
	18284	1255.97	0.519644
	18285	1257.78	0.483816
	18286	1258.47	0.632731
	18287	1256.08	0.508661
	18288	1256.5	0.921512
	18289	1253.58	0.743366
	18290	1259.96	0.704374
	18291	1257.44	0.134637
	18292	1261.27	0.848105
	18293	1255.84	1.03714
	18294	1254.08	0.924734
	18295	1257.41	0.479358
	18296	1258.57	0.382889
	18297	1257.41	0.924602
	18298	1256.94	0.547458
	18299	1258.53	0.553996
	18300	1257.2	0.857252
	18301	1257.21	1.11894
	18302	1252.93	1.01853
	18303	1259.5	0.299845
	18304	1260.71	0.497634
	18305	1257.2	0.871861
	18306	1260.05	0.472189
	18307	1260.91	0.528787
	18308	1263.64	0.300271
	18309	1261.43	0.701099
	18310	1261.57	0.583969
	18311	1262.89	0.540221
	18312	1261.64	0.603263
	18313	1264.03	0.448503
	18314	1263.98	0.359026
	18315	1263.38	0.54725
	18316	1261.52	0.657795
	18317	1262.88	0.567973
	18318	1265.77	0.739149
	18319	1265.88	0.656053
	18320	1265.15	0.504673
	18321	1264.17	0.395529
	18322	1264.99	0.472776
	18323	1264.66	0.524557
	18324	1264.29	0.861778
	18325	1266	0.959117
	18326	1264.68	0.533387
	18327	1266.81	0.453493
	18328	1269.6	0.692471
	18329	1267.04	0.490323
	18330	1267.11	0.770089
	18331	1271.17	0.539025
	18332	1267.03	0.817855
	18333	1265.23	0.772985
	18334	1269.05	0.424434
	18335	1268.29	0.500434
	18336	1272.85	0.531004
	18337	1271.27	0.46866
	18338	1270.64	0.663775
	18339	1267.35	0.912313
	18340	1267.83	1.02603
	18341	1268.05	0.933809
	18342	1270.96	0.99114
	18343	1270.31	0.660926
	18344	1269.82	1.02374
	18345	1274.06	0.336108
	18346	1270.41	0.666382
	18347	1272.25	0.744392
	18348	1273.44	0.675109
	18349	1276.67	0.724318
	18350	1274.75	0.765321
	18351	1271.69	0.497088
	18352	1274.51	0.389609
	18353	1278.3	0.728317
	18354	1278.38	0.545619
	18355	1276.24	0.483577
	18356	1274.84	0.828165
	18357	1274.97	1.08058
	18358	1275.65	0.610712
	18359	1274.5	1.09549
	18360	1279.08	0.388781
	18361	1282	0.754257
	18362	1278.52	0.928086
	18363	1276.78	0.815775
	18364	1279.04	0.340631
	18365	1278.64	0.722532
	18366	1275.7	0.927497
	18367	1281.18	0.629761
	18368	1277.05	1.04072
	18369	1278.56	0.431429
	18370	1281.15	0.542685
	18371	1279.19	0.791875
	18372	1280.28	0.578041
	18373	1280.83	0.411586
	18374	1282.01	0.881412
	18375	1280.37	0.727329
	18376	1283.41	0.513807
	18377	1284.05	0.253098
	18378	1282.12	0.692084
	18379	1284.93	0.465785
	18380	1284.25	0.471893
	18381	1282.83	0.694737
	18382	1284.62	0.692871
	18383	1280.83	0.646811
	18384	1283.9	0.596759
	18385	1282.06	0.877301
	18386	1284.31	0.542742
	18387	1285.25	0.499281
	18388	1283.28	0.699419
	18389	1283.2	0.632137
	18390	1284.75	0.597529
	18391	1289.67	0.552834
	18392	1285.09	0.888406
	18393	1287.17	0.745076
	18394	1290.29	0.6677
	18395	1285.93	0.729582
	18396	1287.42	0.315985
	18397	1289.7	0.588436
	18398	1288.67	0.135659
	18399	1287.65	0.634737
	18400	1289.46	0.475988
	18401	1293.43	0.397855
	18402	1289.42	0.487238
	18403	1286.32	0.819088
	18404	1289.51	0.60588
	18405	1292.41	0.435027
	18406	1287.87	0.720668
	18407	1285.79	0.864216
	18408	1290.51	1.0061
	18409	1288.53	0.78721
	18410	1288.32	0.846666
	18411	1295.61	0.470413
	18412	1290.13	0.656217
	18413	1289.21	0.827742
	18414	1294.46	0.53585
	18415	1291.02	0.558752
	18416	1286.28	1.10283
	18417	1294.22	0.577462
	18418	1293.84	0.799806
	18419	1293.92	0.567788
	18420	1293.49	0.749426
	18421	1294.16	0.549863
	18422	1297.41	0.754085
	18423	1294	0.686659
	18424	1294.91	0.351153
	18425	1297.32	0.615009
	18426	1298.16	0.44144
	18427	1295.15	1.02745
	18428	1297.31	0.781323
	18429	1296.03	0.882181
	18430	1296.1	0.579755
	18431	1299.33	0.316793
	18432	1298.13	0.941107
	18433	1294.89	0.9049
	18434	1295.31	0.64332
	18435	1297.33	0.414928
	18436	1300.4	0.663575
	18437	1300.42	0.755146
	18438	1304.93	0.933926
	18439	1298.9	0.486668
	18440	1303.07	0.395093
	18441	1301.77	0.816761
	18442	1297.45	0.671464
	18443	1303.16	0.50904
	18444	1300.03	0.500022
	18445	1304.29	0.689878
	18446	1301.03	0.46205
	18447	1299.12	0.729659
	18448	1303.71	0.721458
	18449	1302.71	0.640925
	18450	1304.18	0.496747
	18451	1306.03	0.715443
	18452	1302.31	0.697245
	18453	1305.09	0.357325
	18454	1304.45	0.412531
	18455	1302.55	0.686237
	18456	1305.31	0.534394
	18457	1308.45	0.858618
	18458	1311.51	0.934229
	18459	1308.7	0.170548
	18460	1305.53	0.702199
	18461	1302.53	0.966177
	18462	1306.3	0.835539
	18463	1310.15	0.692875
	18464	1310.09	0.355877
	18465	1307.7	0.40021
	18466	1303.33	0.831296
	18467	1309.24	0.570622
	18468	1311.98	0.653603
	18469	1308.08	0.690473
	18470	1304.88	0.790775
	18471	1309.63	1.07743
	18472	1306.42	0.870252
	18473	1311.36	0.549685
	18474	1311.11	0.548884
	18475	1312.02	0.726744
	18476	1314.06	0.908818
	18477	1317.71	0.628919
	18478	1313.59	0.378229
	18479	1311.61	0.760449
	18480	1311.77	0.532504
	18481	1314.19	0.630961
	18482	1313.57	0.439031
	18483	1311.79	0.431253
	18484	1314.82	0.433755
	18485	1314.56	0.641966
	18486	1313.4	0.477363
	18487	1310.15	1.09028
	18488	1316.46	0.28332
	18489	1313.29	0.921201
	18490	1315.65	0.564138
	18491	1312.56	0.852536
	18492	1317.67	0.250657
	18493	1316.73	0.741865
	18494	1314.44	1.01305
	18495	1316.88	0.703027
	18496	1316.39	0.448518
	18497	1317.55	0.570996
	18498	1320.98	0.650774
	18499	1317.74	0.332354
	18500	1320.66	0.712356
	18501	1319.99	0.280903
	18502	1318.94	0.346978
	18503	1319.26	0.513398
	18504	1320.97	0.613723
	18505	1320.02	0.929312
	18506	1323.17	0.718154
	18507	1323.1	0.592602
	18508	1317.2	0.82252
	18509	1321.46	0.8952
	18510	1323.39	0.546648
	18511	1324.06	0.51788
	18512	1325.45	0.457444
	18513	1323.44	0.642938
	18514	1320.04	0.699944
	18515	1322.02	0.684902
	18516	1324.15	0.806314
	18517	1321.19	0.830905
	18518	1318.08	0.917175
	18519	1322.94	0.469584
	18520	1325.09	0.367692
	18521	1321.51	0.553393
	18522	1323.13	0.697912
	18523	1323.97	0.864218
	18524	1322.51	0.772008
	18525	1329.48	0.558008
	18526	1325.7	0.581402
	18527	1325.16	0.963187
	18528	1325.72	0.481499
	18529	1329.61	0.322693
	18530	1327.61	0.874663
	18531	1324	1.22816
	18532	1326.1	0.671968
	18533	1328.47	0.795015
	18534	1332.53	0.527565
	18535	1330.43	0.358586
	18536	1324.07	1.01536
	18537	1323.99	0.962901
	18538	1329.66	0.894642
	18539	1331.25	0.559117
	18540	1330.53	0.635263
	18541	1329.07	0.479517
	18542	1332.59	0.517239
	18543	1332.02	0.815296
	18544	1332.49	0.527095
	18545	1330.76	0.856206
	18546	1328.05	1.03416
	18547	1335.18	0.438193
	18548	1335.65	0.628555
	18549	1331.67	0.508392
	18550	1328.76	0.959682
	18551	1338.81	0.584207
	18552	1339.9	0.516074
	18553	1333.54	0.381805
	18554	1332.72	1.02179
	18555	1332.79	0.439943
	18556	1333.15	0.794211
	18557	1333.23	0.803108
	18558	1330.2	0.965654
	18559	1334.48	0.660206
	18560	1333.69	0.811749
	18561	1337.08	0.660758
	18562	1335.04	0.608679
	18563	1338.58	1.03474
	18564	1337.98	0.73355
	18565	1336.48	1.04622
	18566	1340.4	0.384762
	18567	1338.15	0.124972
	18568	1336.72	0.803675
	18569	1339.68	0.630162
	18570	1340.89	0.529596
	18571	1340.7	0.696016
	18572	1336.7	0.69556
	18573	1339.39	0.680972
	18574	1341.46	0.831083
	18575	1338.22	0.867092
	18576	1340.04	0.623747
	18577	1341.02	0.785732
	18578	1342.01	0.747682
	18579	1342.51	0.393751
	18580	1338.16	0.558103
	18581	1340.69	0.631536
	18582	1343.43	1.05502
	18583	1346.32	0.779346
	18584	1344.39	0.754742
	18585	1339.79	0.874086
	18586	1344.69	0.663869
	18587	1341.6	0.716843
	18588	1345.49	0.452315
	18589	1345.25	0.62476
	18590	1345.96	0.597516
	18591	1343.47	0.923405
	18592	1347.01	0.496918
	18593	1344.87	0.976294
	18594	1345.43	0.665961
	18595	1347.36	0.543773
	18596	1347.93	0.70047
	18597	1345.23	0.671837
	18598	1347.18	0.682789
	18599	1348.4	0.639566
	18600	1348.47	0.742821
	18601	1345.45	0.994219
	18602	1347.14	0.987131
	18603	1348.74	0.833627
	18604	1348.95	1.12859
	18605	1348.44	0.822084
	18606	1346.66	0.815321
	18607	1350.28	0.24121
	18608	1351.22	1.0004
	18609	1347.11	1.06
	18610	1348.69	0.584878
	18611	1347.2	0.624951
	18612	1352.38	0.822103
	18613	1355.05	0.628031
	18614	1352.36	0.643092
	18615	1351.78	0.910847
	18616	1350.8	0.578091
	18617	1352.47	0.495045
	18618	1354.26	0.660734
	18619	1353.85	0.54616
	18620	1355.11	0.73323
	18621	1354.07	0.413839
	18622	1359.17	0.573094
	18623	1355.01	0.540085
	18624	1351.52	0.677513
	18625	1357.22	0.719581
	18626	1354.55	0.535889
	18627	1354.85	0.957866
	18628	1354.5	0.621728
	18629	1354.43	0.905992
	18630	1353.06	0.894128
	18631	1359.56	0.438889
	18632	1360.23	0.889798
	18633	1360.08	0.29455
	18634	1355.61	0.916186
	18635	1359.76	0.547571
	18636	1358.1	0.729583
	18637	1356.77	0.751641
	18638	1357.62	0.63742
	18639	1358.3	0.871507
	18640	1363.64	0.301496
	18641	1360.37	0.59167
	18642	1363.72	0.438258
	18643	1359.26	0.524297
	18644	1362.89	0.49772
	18645	1361.51	0.640769
	18646	1360.82	0.691932
	18647	1360.89	0.44048
	18648	1359.61	0.904738
	18649	1363.72	0.699375
	18650	1358.46	1.06136
	18651	1363.11	0.788846
	18652	1360.32	0.511547
	18653	1364.18	0.823843
	18654	1364.32	0.664262
	18655	1361.33	0.860137
	18656	1361.59	0.978039
	18657	1364.32	0.458475
	18658	1363.81	0.766329
	18659	1365.11	0.381815
	18660	1369.49	0.347526
	18661	1363.88	0.974008
	18662	1369.14	0.829486
	18663	1365.74	0.622066
	18664	1364.85	0.789607
	18665	1366.83	0.937235
	18666	1368.01	0.735532
	18667	1369.54	0.897683
	18668	1368.19	0.347752
	18669	1367.68	0.888173
	18670	1365.88	0.804596
	18671	1370.7	0.970104
	18672	1371.11	0.773985
	18673	1369.53	0.356255
	18674	1373.29	0.662669
	18675	1368.76	0.640643
	18676	1369.47	0.600181
	18677	1371.48	1.02705
	18678	1372.5	1.00606
	18679	1371.87	0.872515
	18680	1375.75	0.564254
	18681	1371.59	0.801488
	18682	1371.31	0.61047
	18683	1369.09	1.02026
	18684	1374.76	0.832518
	18685	1372.22	0.906912
	18686	1367.8	0.98587
	18687	1370.83	0.773978
	18688	1375.76	0.788262
	18689	1374.94	0.802401
	18690	1374.08	0.623066
	18691	1376.35	0.476999
	18692	1374.42	0.739424
	18693	1376.69	0.569173
	18694	1373.85	1.02734
	18695	1374.56	0.581857
	18696	1375.67	0.624948
	18697	1374.3	1.40664
	18698	1379.33	0.341125
	18699	1376.92	0.234557
	18700	1375.58	0.742509
	18701	1379.07	0.846012
	18702	1379.17	0.535811
	18703	1378.82	0.536252
	18704	1377.21	0.92941
	18705	1383.41	0.560471
	18706	1381.91	0.450676
	18707	1378.03	0.741643
	18708	1382.55	0.481082
	18709	1379.39	0.477157
	18710	1380.17	0.886727
	18711	1381.89	0.499435
	18712	1382.3	0.582083
	18713	1379.16	0.712592
	18714	1380.84	0.790702
	18715	1379.73	0.976367
	18716	1382.98	0.949516
	18717	1384.69	1.11159
	18718	1379.48	0.57303
	18719	1385.26	0.488122
	18720	1383.84	0.568853
	18721	1385.23	0.750646
	18722	1384.94	0.480305
	18723	1382.45	0.683644
	18724	1386.37	0.72396
	18725	1388.26	0.679836
	18726	1384.36	0.670707
	18727	1383.98	0.392031
	18728	1386.63	0.585584
	18729	1387.09	0.48101
	18730	1385.4	0.715094
	18731	1386.74	0.835195
	18732	1391.21	0.759474
	18733	1390.77	0.59988
	18734	1387.05	0.881745
	18735	1387.41	0.793812
	18736	1384.5	0.961803
	18737	1391.78	0.541825
	18738	1389.64	1.08817
	18739	1387.04	0.970932
	18740	1389.67	0.391518
	18741	1391.5	0.800276
	18742	1391.23	0.82101
	18743	1392.38	0.436399
	18744	1390.31	0.605873
	18745	1391.94	0.601384
	18746	1394.87	0.647195
	18747	1391.75	0.727798
	18748	1392.25	0.543901
	18749	1391.29	0.676933
	18750	1393.59	0.878245
	18751	1393.59	0.509543
	18752	1392.26	0.762714
	18753	1397.45	0.754005
	18754	1395.64	0.779953
	18755	1395.77	0.973297
	18756	1396.38	0.626859
	18757	1393.45	0.525408
	18758	1393.47	0.311826
	18759	1392.95	0.766354
	18760	1394.73	0.805725
	18761	1392.26	1.13652
	18762	1394.87	0.93092
	18763	1396.69	0.768928
	18764	1395.2	0.377859
	18765	1397.9	0.60161
	18766	1397.34	0.773067
	18767	1398.86	0.696611
	18768	1399.11	0.825551
	18769	1399.36	0.699586
	18770	1396.96	0.516809
	18771	1397.77	0.536855
	18772	1402.15	0.662794
	18773	1399.63	0.710852
	18774	1400.61	0.866331
	18775	1400.46	0.555932
	18776	1400.54	0.491164
	18777	1399.93	0.648152
	18778	1400.81	0.944225
	18779	1399.65	0.573919
	18780	1401.67	0.826878
	18781	1402.1	0.894959
	18782	1402.22	0.931058
	18783	1402.09	0.738741
	18784	1400.82	0.766608
	18785	1405.4	0.658667
	18786	1399.63	1.24989
	18787	1403.89	0.408563
	18788	1405.97	0.532178
	18789	1403.5	0.751781
	18790	1402.79	0.839295
	18791	1406.02	0.570483
	18792	1409.3	0.304249
	18793	1404.97	0.541712
	18794	1406.81	0.316065
	18795	1406.26	0.758782
	18796	1403.44	1.23179
	18797	1404.14	0.811655
	18798	1404.07	1.0818
	18799	1408.48	0.688573
	18800	1409.92	0.899113
	18801	1407.19	0.771034
	18802	1402.85	0.915906
	18803	1407.59	0.322837
	18804	1410.52	0.698594
	18805	1406.95	0.819315
	18806	1408.86	0.44874
	18807	1411.82	0.77634
	18808	1409.89	0.663006
	18809	1411.99	0.691259
	18810	1410.23	0.649909
	18811	1413.54	0.441689
	18812	1410.15	0.703782
	18813	1413.84	0.604249
	18814	1415.98	0.545817
	18815	1415.22	0.584949
	18816	1415.8	0.857722
	18817	1410.55	0.755391
	18818	1413.59	0.786168
	18819	1412.89	0.639394
	18820	1415.35	0.611492
	18821	1412.87	1.03793
	18822	1411.77	0.721026
	18823	1413.64	0.704219
	18824	1414.24	0.888331
	18825	1413.9	1.08773
	18826	1416.6	0.735298
	18827	1412.45	0.770356
	18828	1414.95	0.799105
	18829	1420.57	0.948672
	18830	1415.09	0.726717
	18831	1417.34	0.574983
	18832	1418.82	0.337891
	18833	1420.87	0.23198
	18834	1419.05	0.588652
	18835	1416.9	0.514753
	18836	1419.89	0.782636
	18837	1417.29	0.465104
	18838	1420.93	0.366615
	18839	1418.54	0.508076
	18840	1420.08	0.683098
	18841	1419.06	0.858504
	18842	1420.54	0.82807
	18843	1419.79	1.03174
	18844	1422.41	0.48479
	18845	1420.72	0.533247
	18846	1422.65	0.472912
	18847	1425.12	0.62876
	18848	1423.22	0.614094
	18849	1424.87	0.470801
	18850	1421.59	1.19145
	18851	1424.85	0.588935
	18852	1424.15	0.874216
	18853	1421.65	0.753016
	18854	1423.84	1.00278
	18855	1425.86	0.87677
	18856	1427.33	0.444904
	18857	1423.7	1.16856
	18858	1423.73	0.718053
	18859	1426.71	0.769264
	18860	1426.93	0.957643
	18861	1427.77	0.543291
	18862	1428.31	0.974774
	18863	1428.75	0.250871
	18864	1426.88	0.534808
	18865	1423.5	0.888495
	18866	1426.24	0.600473
	18867	1428.73	1.06157
	18868	1427.89	0.775339
	18869	1425.62	1.11283
	18870	1427.53	0.604681
	18871	1428.29	0.690975
	18872	1426.96	0.556654
	18873	1429.81	0.479096
	18874	1430.38	0.545311
	18875	1430.32	0.635896
	18876	1431.28	0.884596
	18877	1430.42	0.956676
	18878	1428.75	0.839644
	18879	1431.35	0.734058
	18880	1430.17	0.885272
	18881	1431.35	0.968586
	18882	1434.79	0.253449
	18883	1432.64	0.565774
	18884	1433.37	0.707848
	18885	1432.4	0.142915
	18886	1433.01	0.700757
	18887	1429.36	1.08163
	18888	1435.44	0.741435
	18889	1431.95	0.667638
	18890	1433.27	0.640575
	18891	1433.94	0.605609
	18892	1433.12	0.780528
	18893	1437.51	0.935415
	18894	1439.38	0.325714
	18895	1436.08	0.510178
	18896	1437.49	0.867622
	18897	1438.47	0.465809
	18898	1436.38	0.708786
	18899	1440.3	0.563772
	18900	1437.39	0.915651
	18901	1439.81	0.555819
	18902	1438.58	0.950171
	18903	1442.18	0.617319
	18904	1438.64	0.776225
	18905	1436.85	1.05904
	18906	1438.96	0.51552
	18907	1436.73	1.08823
	18908	1439.24	0.870954
	18909	1436.89	0.913688
	18910	1435.02	1.03629
	18911	1438.42	0.746864
	18912	1440.44	0.935475
	18913	1442.51	0.767514
	18914	1439.4	0.942289
	18915	1440.79	1.1388
	18916	1445.34	0.687897
	18917	1441.18	0.637772
	18918	1445.25	0.648253
	18919	1443.83	0.870613
	18920	1445.48	0.753304
	18921	1445.12	0.755519
	18922	1442.41	0.768628
	18923	1442.02	0.651196
	18924	1447.61	0.390627
	18925	1445.01	0.484648
	18926	1445.16	1.00691
	18927	1447.37	0.643807
	18928	1442.25	1.08215
	18929	1440.9	0.779618
	18930	1446.89	0.772819
	18931	1445.67	0.651313
	18932	1444.19	0.875979
	18933	1444.43	0.82197
	18934	1446.14	0.910208
	18935	1446.34	0.77506
	18936	1449.1	1.00325
	18937	1450.28	0.94806
	18938	1450.47	0.487718
	18939	1451.21	0.827241
	18940	1447.93	0.954746
	18941	1450.67	0.808188
	18942	1448.17	0.704823
	18943	1453.1	0.859421
	18944	1456.89	0.512305
	18945	1452.22	0.409494
	18946	1451.81	0.733486
	18947	1450.12	0.674874
	18948	1450.77	0.899651
	18949	1453.93	0.642028
	18950	1453.96	0.899712
	18951	1452.1	0.536726
	18952	1450.66	0.492829
	18953	1451.39	0.88766
	18954	1458.71	0.839185
	18955	1455.51	0.720178
	18956	1456.22	0.805902
	18957	1457.85	0.600487
	18958	1456.07	0.986961
	18959	1453.78	0.65158
	18960	1454.04	0.741464
	18961	1456.36	0.907457
	18962	1458.78	0.685756
	18963	1458.32	0.664094
	18964	1454.05	0.579196
	18965	1456.51	0.741444
	18966	1458.44	0.690465
	18967	1455.87	1.07082
	18968	1456.59	0.768254
	18969	1459.05	0.629749
	18970	1458.31	0.81982
	18971	1458.08	0.906831
	18972	1461.07	0.516407
	18973	1456.54	0.789751
	18974	1458.47	0.739262
	18975	1460.19	0.543645
	18976	1458.42	0.728127
	18977	1460.68	0.574514
	18978	1461.08	0.720662
	18979	1457.74	1.10352
	18980	1464.33	0.343038
	18981	1463.29	0.609294
	18982	1465.13	0.371379
	18983	1464.67	0.631472
	18984	1463.55	0.74256
	18985	1463.41	0.693152
	18986	1463.84	0.422574
	18987	1462.1	1.02338
	18988	1463.4	0.96009
	18989	1463.02	0.413734
	18990	1461.19	0.923685
	18991	1464.1	0.558713
	18992	1465.53	0.537121
	18993	1465.37	0.760359
	18994	1462.75	1.04561
	18995	1461.18	1.03676
	18996	1463.7	0.841472
	18997	1463.93	0.741671
	18998	1467	0.594034
	18999	1463.85	1.04147
	19000	1467.49	0.785989
	19001	1469.69	0.268245
	19002	1466.12	1.20056
	19003	1467.34	0.932448
	19004	1470.02	0.490412
	19005	1469.53	0.607696
	19006	1471.65	0.748391
	19007	1470.2	0.641519
	19008	1465.16	0.956423
	19009	1469.24	0.540654
	19010	1466.96	0.944945
	19011	1470.43	0.786844
	19012	1468.08	0.788982
	19013	1469.85	1.00996
	19014	1467.92	1.11092
	19015	1472.96	0.930483
	19016	1470.93	1.11227
	19017	1469.93	0.765075
	19018	1473.49	0.513479
	19019	1473.86	0.612984
	19020	1469.52	0.887953
	19021	1471.08	0.669224
	19022	1471.67	0.736949
	19023	1475.54	0.881684
	19024	1475.31	0.429944
	19025	1473.45	0.726379
	19026	1476.57	0.885212
	19027	1476.39	0.929159
	19028	1474.83	1.13309
	19029	1473.69	0.723783
	19030	1477.78	1.02493
	19031	1478.99	0.669485
	19032	1477.76	0.785128
	19033	1478.28	0.718413
	19034	1480.11	0.640676
	19035	1478.85	0.669405
	19036	1477.12	0.63632
	19037	1476.25	0.921365
	19038	1478.62	0.793694
	19039	1477.17	0.688563
	19040	1476.44	1.07857
	19041	1476.99	0.707866
	19042	1476.19	0.570475
	19043	1477.23	0.766052
	19044	1482.91	0.781464
	19045	1483.89	0.605442
	19046	1483.07	0.568303
	19047	1479.93	0.732863
	19048	1483.69	0.487052
	19049	1482.17	0.946916
	19050	1479.63	0.914715
	19051	1478.74	1.0965
	19052	1486.1	0.475141
	19053	1482.24	0.66697
	19054	1479.65	0.834934
	19055	1484.29	0.742306
	19056	1481.84	1.05856
	19057	1482.11	1.14704
	19058	1484.31	1.14925
	19059	1485.16	0.42922
	19060	1484.63	0.983592
	19061	1484.58	1.13224
	19062	1485.48	0.209918
	19063	1486.67	0.701326
	19064	1488.55	0.57371
	19065	1487.43	0.649336
	19066	1483.39	1.25401
	19067	1485.94	0.79281
	19068	1486.94	0.675482
	19069	1488.22	0.778734
	19070	1488.57	1.07925
	19071	1488.06	1.26584
	19072	1490.83	0.72908
	19073	1490.74	0.566176
	19074	1489.27	0.510862
	19075	1490.2	0.264756
	19076	1491.9	0.741259
	19077	1492.71	0.711768
	19078	1493.46	0.585631
	19079	1491.03	0.797152
	19080	1493.74	0.705563
	19081	1491.3	0.660444
	19082	1492.43	0.998583
	19083	1491.45	0.82476
	19084	1489.52	1.05327
	19085	1492.37	0.836119
	19086	1489.49	0.933591
	19087	1494.66	0.531383
	19088	1490.35	1.01465
	19089	1493.85	0.762997
	19090	1494.25	0.547202
	19091	1497.87	0.923346
	19092	1493.5	0.941358
	19093	1496.19	0.487163
	19094	1495.73	0.418175
	19095	1496.23	0.586757
	19096	1495.32	0.440952
	19097	1498.61	0.932134
	19098	1496.45	0.60942
	19099	1497.64	0.621647
	19100	1500.98	0.426411
	19101	1494.93	0.96173
	19102	1498.45	1.10985
	19103	1499.35	0.446149
	19104	1500.81	0.713496
	19105	1498.63	0.865691
	19106	1500.51	0.5177
	19107	1499.55	0.751059
	19108	1500.29	0.810407
	19109	1502.16	0.885399
	19110	1500.74	0.854024
	19111	1501.32	0.562217
	19112	1500.21	0.931728
	19113	1500.84	0.539186
	19114	1500.41	1.07336
	19115	1505.99	0.773977
	19116	1499.51	0.800542
	19117	1501.35	0.852405
	19118	1503.85	0.649817
	19119	1503.99	0.759904
	19120	1502.1	0.894993
	19121	1506.11	0.701448
	19122	1506.22	0.655951
	19123	1500.72	0.953807
	19124	1506.22	0.691405
	19125	1505.38	0.442661
	19126	1505.28	0.785969
	19127	1504.54	0.915272
	19128	1507.13	0.655185
	19129	1503.86	0.872535
	19130	1502.74	1.14502
	19131	1505.12	0.700659
	19132	1506.42	0.928636
	19133	1504.35	1.2298
	19134	1505.96	0.845271
	19135	1506.49	0.88955
	19136	1509.55	0.516185
	19137	1513.28	0.705377
	19138	1510.19	0.943334
	19139	1509.66	0.841059
	19140	1511.41	0.861349
	19141	1507.34	1.16282
	19142	1508.44	0.795046
	19143	1510.06	0.646339
	19144	1511.22	0.508024
	19145	1508.66	0.708241
	19146	1510.49	1.19345
	19147	1515.62	0.615839
	19148	1508.95	0.73856
	19149	1510.57	0.886965
	19150	1507.69	1.34624
	19151	1514.4	0.784616
	19152	1514.71	0.717521
	19153	1515.41	0.793189
	19154	1513.59	0.757235
	19155	1515.7	0.474239
	19156	1515.51	1.04497
	19157	1513.24	0.833542
	19158	1517.78	0.696863
	19159	1513.88	1.11256
	19160	1516.72	0.823902
	19161	1513.78	0.779066
	19162	1514.44	0.775149
	19163	1515.69	1.30045
	19164	1513.8	1.0574
	19165	1515.9	1.00754
	19166	1518.82	0.715904
	19167	1520.01	0.865204
	19168	1518.58	0.677849
	19169	1516.66	0.968992
	19170	1518.13	0.86326
	19171	1521.45	0.562943
	19172	1522.83	0.785672
	19173	1522.17	0.509885
	19174	1521.98	0.482093
	19175	1516.87	1.35515
	19176	1520.83	0.917673
	19177	1519.99	0.95768
	19178	1517.44	1.16767
	19179	1521.83	0.912797
	19180	1520.31	0.858953
	19181	1526.32	0.677543
	19182	1524.94	0.598435
	19183	1521.26	0.833803
	19184	1522.29	0.993817
	19185	1525.84	0.557549
	19186	1522.28	0.928611
	19187	1523.01	0.939542
	19188	1525.83	0.682784
	19189	1524.5	0.661613
	19190	1525.39	1.00055
	19191	1526.45	0.483839
	19192	1525.95	0.659537
	19193	1525.6	0.584614
	19194	1529.78	0.83531
	19195	1527.27	0.644549
	19196	1524.72	0.744305
	19197	1526.19	0.820878
	19198	1527.68	0.795234
	19199	1524.74	1.18075
	19200	1526.23	0.870504
	19201	1526.61	0.592284
	19202	1527.45	0.577503
	19203	1528.94	0.64118
	19204	1533.85	0.962872
	19205	1530.56	0.561628
	19206	1530.1	0.735884
	19207	1530.72	0.686377
	19208	1532.52	0.652641
	19209	1531.47	0.451778
	19210	1530.25	0.69242
	19211	1529.65	1.06788
	19212	1529.93	1.03238
	19213	1529.78	0.813795
	19214	1530.85	1.29088
	19215	1534.7	0.890935
	19216	1535.97	0.581387
	19217	1533.87	1.11308
	19218	1532.14	0.795984
	19219	1532.84	0.406116
	19220	1536.31	0.80411
	19221	1533.88	0.408419
	19222	1534.12	0.70263
	19223	1536.45	0.677692
	19224	1532.68	0.958016
	19225	1534.02	0.564027
	19226	1535.61	0.533603
	19227	1534.31	1.25093
	19228	1534.78	0.795888
	19229	1535.45	0.843131
	19230	1535.26	0.830923
	19231	1534.99	1.08433
	19232	1537.13	0.841197
	19233	1537.73	0.823402
	19234	1538.47	0.846504
	19235	1537.12	0.831864
	19236	1534.95	1.13879
	19237	1537.79	0.849411
	19238	1537.64	0.903119
	19239	1537.71	0.914469
	19240	1541.5	0.678478
	19241	1541.6	0.613558
	19242	1542.38	0.72752
	19243	1541.98	0.866109
	19244	1539.43	0.961192
	19245	1541.73	0.867779
	19246	1544.36	0.952284
	19247	1540.96	0.961152
	19248	1542.36	0.914275
	19249	1540.38	1.13839
	19250	1540.04	0.816573
	19251	1540.49	1.06017
	19252	1539.66	1.12683
	19253	1545.63	0.715271
	19254	1543.15	0.979147
	19255	1543.75	0.871134
	19256	1541.65	0.932425
	19257	1543.66	0.990931
	19258	1546.02	0.741182
	19259	1548.02	0.542268
	19260	1544.79	1.3269
	19261	1545.34	0.830898
	19262	1546.88	0.968845
	19263	1544.78	0.717389
	19264	1545.1	0.976445
	19265	1545.84	0.726978
	19266	1549.17	0.955663
	19267	1548.89	0.967531
	19268	1551.09	0.875054
	19269	1548.78	1.10782
	19270	1547.24	0.924445
	19271	1548.75	0.89669
	19272	1548.79	0.655619
	19273	1549.15	0.786162
	19274	1547.82	0.711598
	19275	1548.23	0.733974
	19276	1550.38	0.905456
	19277	1550.43	0.627709
	19278	1552.63	0.826782
	19279	1551.08	0.860288
	19280	1550.86	0.663559
	19281	1551.69	0.948667
	19282	1553.21	0.991679
	19283	1553.06	0.907301
	19284	1552.99	0.824996
	19285	1552.85	1.23723
	19286	1554.49	0.978798
	19287	1559.01	0.762286
	19288	1554.58	0.76109
	19289	1554.06	0.825877
	19290	1553.85	1.11478
	19291	1557.02	0.590763
	19292	1556.68	0.806321
	19293	1552.98	1.01593
	19294	1552.03	1.10143
	19295	1558.55	0.622825
	19296	1555.19	0.677581
	19297	1556.12	0.500601
	19298	1554.27	0.761808
	19299	1558.17	0.744467
	19300	1557.22	0.434194
	19301	1554.23	1.25126
	19302	1558.49	0.862989
	19303	1557.87	0.561282
	19304	1557.43	1.22065
	19305	1559.21	0.783862
	19306	1559.75	0.770235
	19307	1559.81	0.65542
	19308	1560.43	1.0316
	19309	1562.48	0.585084
	19310	1563.34	0.89778
	19311	1563.69	0.72528
	19312	1560.83	0.881208
	19313	1559.49	0.809192
	19314	1563.17	0.819231
	19315	1560.36	0.84943
	19316	1564.31	0.815932
	19317	1559.48	0.97021
	19318	1563.46	0.63421
	19319	1566.02	0.730415
	19320	1559.17	1.27056
	19321	1565.67	0.418021
	19322	1566.22	0.701754
	19323	1568.09	0.764559
	19324	1566.28	0.784932
	19325	1563.86	1.10723
	19326	1566.92	0.719513
	19327	1568.33	0.625529
	19328	1567.96	0.389374
	19329	1565.4	1.05237
	19330	1567.79	0.594217
	19331	1567.91	0.546866
	19332	1566.21	0.822268
	19333	1568.74	0.30375
	19334	1565.18	1.2126
	19335	1571.78	0.854646
	19336	1567.95	1.12093
	19337	1569.16	0.771435
	19338	1571.12	0.695757
	19339	1569.74	1.00625
	19340	1569.82	0.923877
	19341	1570.91	0.686743
	19342	1567.2	1.19741
	19343	1568.41	1.17484
	19344	1572.59	0.744225
	19345	1571.84	0.747582
	19346	1569.49	1.02294
	19347	1571.66	0.551614
	19348	1572.32	1.11708
	19349	1571.4	0.810155
	19350	1573.52	0.806497
	19351	1570.6	0.83864
	19352	1572.41	0.84935
	19353	1575.25	1.00178
	19354	1575.71	0.879638
	19355	1575.08	0.628146
	19356	1574.43	0.761949
	19357	1578.64	0.646746
	19358	1575.78	0.758927
	19359	1577.57	1.09572
	19360	1574.57	0.723546
	19361	1574.99	0.851501
	19362	1577.33	0.892234
	19363	1574.17	1.04471
	19364	1579.09	0.624682
	19365	1574.34	0.902777
	19366	1577.88	0.955207
	19367	1579.16	0.970681
	19368	1578.07	0.993242
	19369	1578.62	1.03204
	19370	1579.33	0.505361
	19371	1578.96	1.10134
	19372	1575.48	1.24314
	19373	1580.08	0.61545
	19374	1581.2	0.914883
	19375	1578.18	1.31452
	19376	1581.85	0.834389
	19377	1578.85	1.01739
	19378	1578.64	0.890459
	19379	1585.99	0.8476
	19380	1580.99	1.04973
	19381	1584.73	0.556652
	19382	1584.66	0.658738
	19383	1583.06	0.748447
	19384	1581.27	0.8464
	19385	1582.53	1.21384
	19386	1582.13	0.756794
	19387	1584.16	0.780979
	19388	1583.7	0.844178
	19389	1581.56	0.902502
	19390	1586.96	0.8919
	19391	1584.33	0.612881
	19392	1586.85	0.548698
	19393	1585.59	0.943515
	19394	1585.93	0.632075
	19395	1585.81	0.962357
	19396	1586.61	0.991423
	19397	1584.9	0.789474
	19398	1584.45	1.26567
	19399	1589.63	1.08437
	19400	1590.28	0.840817
	19401	1587.05	1.04802
	19402	1589.43	0.537035
	19403	1589.33	0.746902
	19404	1587.29	0.967186
	19405	1589.67	1.01574
	19406	1589.26	0.992863
	19407	1591.52	0.439916
	19408	1589.08	0.832585
	19409	1590.8	0.483222
	19410	1591.81	1.1194
	19411	1591.33	1.22433
	19412	1593.2	0.537168
	19413	1593.45	0.848507
	19414	1592.85	0.700469
	19415	1594.17	0.605647
	19416	1593.14	0.870963
	19417	1594.12	0.694292
	19418	1593.01	0.91478
	19419	1596.3	0.638885
	19420	1590.34	0.908311
	19421	1594.72	0.659478
	19422	1597.33	0.512027
	19423	1595.96	0.661625
	19424	1594.37	1.13877
	19425	1595.79	0.863676
	19426	1594.39	0.80806
	19427	1594.23	0.847045
	19428	1593.41	1.30503
	19429	1597.69	0.738573
	19430	1596.05	0.931792
	19431	1597.8	0.626318
	19432	1597.29	0.626467
	19433	1593.93	1.08215
	19434	1598.92	0.715488
	19435	1598.77	0.703757
	19436	1598.28	0.727498
	19437	1598.14	1.21618
	19438	1599.68	0.805933
	19439	1598.97	0.681444
	19440	1597.93	1.00844
	19441	1601.18	0.834144
	19442	1603.73	0.705192
	19443	1600.91	0.832259
	19444	1599.63	1.25908
	19445	1603.62	0.641061
	19446	1602.27	0.399033
	19447	1602.65	0.969169
	19448	1603.37	0.832915
	19449	1600.87	0.98551
	19450	1604.85	0.908389
	19451	1606.31	0.331059
	19452	1602.48	0.530021
	19453	1601.23	0.811059
	19454	1603.66	0.871775
	19455	1603.38	0.934036
	19456	1607.08	0.888172
	19457	1604.33	1.15832
	19458	1603.3	0.73029
	19459	1603.5	0.774646
	19460	1602.34	0.90652
	19461	1606.78	0.64409
	19462	1602.47	1.0447
	19463	1603.68	1.40298
	19464	1607.43	0.903769
	19465	1610.92	0.532796
	19466	1608.81	0.590259
	19467	1606.96	0.581484
	19468	1608.32	0.667867
	19469	1609.04	1.01049
	19470	1610.14	0.677578
	19471	1607.91	0.934138
	19472	1608	1.12365
	19473	1609.54	0.913912
	19474	1611.72	0.68387
	19475	1610.59	0.631221
	19476	1612.08	0.751307
	19477	1610.7	0.818191
	19478	1610.37	0.544854
	19479	1610.82	0.865672
	19480	1611.12	0.887531
	19481	1611.7	1.0575
	19482	1612.56	0.788622
	19483	1612.27	0.732084
	19484	1613.07	0.66071
	19485	1611.38	0.927827
	19486	1615.75	0.558666
	19487	1614.74	0.793142
	19488	1613.86	0.946883
	19489	1614.37	0.695332
	19490	1616.65	0.414629
	19491	1612.39	0.873535
	19492	1617.76	0.920359
	19493	1615.58	0.952341
	19494	1614.43	0.92609
	19495	1617.77	1.04802
	19496	1615.88	0.609458
	19497	1618.78	0.798306
	19498	1618.22	0.585225
	19499	1613.94	1.49569
	19500	1618.07	0.902764
	19501	1620.24	0.683758
	19502	1617.41	0.829959
	19503	1618.86	0.777617
	19504	1617.4	1.0662
	19505	1617.97	0.842752
	19506	1620.32	0.56033
	19507	1622.06	0.946651
	19508	1617.35	0.914862
	19509	1621.36	0.901215
	19510	1621.01	1.04087
	19511	1618.88	0.775362
	19512	1621.16	1.10276
	19513	1620.55	0.796968
	19514	1620.76	0.975983
	19515	1621.91	0.72859
	19516	1623.38	0.651724
	19517	1624.45	0.947217
	19518	1627.58	0.883364
	19519	1627.23	0.433097
	19520	1622.88	1.25101
	19521	1624.41	0.847395
	19522	1622.49	0.769575
	19523	1622.11	0.767616
	19524	1624.63	0.901994
	19525	1626.41	0.886427
	19526	1628.34	0.960361
	19527	1625.81	1.04422
	19528	1629.65	0.809194
	19529	1627.41	0.654666
	19530	1627.87	0.905935
	19531	1629.53	0.754545
	19532	1628.75	0.651501
	19533	1628.98	0.845964
	19534	1631.12	0.783955
	19535	1624	1.22673
	19536	1626.06	1.19697
	19537	1628.63	0.727677
	19538	1631.65	0.676121
	19539	1628.33	1.24646
	19540	1629.66	0.909993
	19541	1632.3	0.54978
	19542	1628.83	0.932582
	19543	1630.4	0.763588
	19544	1630.29	0.878162
	19545	1631.98	0.764663
	19546	1634.89	0.639144
	19547	1633.06	0.518434
	19548	1630.36	0.652918
	19549	1633.58	0.985704
	19550	1633.12	1.30924
	19551	1635.61	0.722197
	19552	1631.92	0.902567
	19553	1632.94	0.831371
	19554	1634.09	0.966582
	19555	1633.26	0.983774
	19556	1638.49	0.92906
	19557	1636.25	0.973417
	19558	1637.72	0.621501
	19559	1638.72	1.05875
	19560	1635.75	0.802454
	19561	1637.67	0.501896
	19562	1637.46	0.78712
	19563	1640	0.816825
	19564	1634.91	0.872543
	19565	1638.29	0.728465
	19566	1639.41	0.640023
	19567	1637.54	0.811565
	19568	1640.58	1.07691
[truncated: 5,003 more rows]

## Sheet: Figure S6d
Rupture time (sec)
Stretched once	Stretched > once
9.5	24.5
14	4
1	9.5
4	12.5
31.5	18
13.5	111.5
12	280.75
5	0.625
6	9.25
21.5	1.875
20.5	168
10.5	3.6665
173.5	9.6665
2.5	77.75
6	49.6665
4	5
15.5	38.5
15	20.5
37	173.5
7	290
5	5
38	3.5
13	13.5
14	15.5
72	5
7	9
7	3.5
6	31
43	3.5
46	49
5.5	8.5
187.5	4
10	2
0.5	8.5
35.25	68
4	7
11.875	4.5
1
7.5835
17.375
4.75
5.8335
15.125
2.3335
8
2.3125
3.75
5.6665
11
2.875
12.8335
16.3335
2.5835
6.75
7
61.25
3.375
6.25
15.25
10.5
22.5
12
26.5
18.4585
2.3335
17.5
10.5
0.5
1
12
16
5
76.5
4.5
10
5
10
1
5.5
8.5
9
10.5
11.5
9
15
13
27.5
13
3.5
12
4
7.5
13.5
12.5
29.5
27.5
10.5
15.5
82
1
51
24.5
3
17
2
12
6
6
5.5
12.5
6
4
10
7.5
6.5
5
2
4
15.5
2
7
9.5
4
54
6.5
2
9.5
52.5
4
42.5
5
6
9
7.5
37
3.5
48
4
142.5
3
7
15
9.5
2
28.5
23.5
7
8.5
13.5
3
51.5
16
3.5
7.5
4
6
7.5
2
16
10.5
39.5
14.5
0.5
18.5
1.5
10.5
20
25.5
11
5.5
4
13
12.5
1.5
3
11
5
6
23.5
6.5
